# Supplementary material for: The genetic history of Mayotte and Madagascar cattle breeds mirrors the complex pattern of human exchanges in Western Indian Ocean
Source: G3 (Bethesda). 2022 Feb 7;12(4):jkac029. doi: 10.1093/g3journal/jkac029 (PMC8982424; doi:10.1093/g3journal/jkac029)
Supplement: jkac029_Supplemental_Tables [file jkac029_supplemental_tables.zip]

Archive with 1 entries (1 files):
- jkac029_Supplemental_Tables.xlsx
