# Supplementary material for: The genetic history of Mayotte and Madagascar cattle breeds mirrors the complex pattern of human exchanges in Western Indian Ocean
Source: G3 (Bethesda). 2022 Feb 7;12(4):jkac029. doi: 10.1093/g3journal/jkac029 (PMC8982424; doi:10.1093/g3journal/jkac029)
Supplement: jkac029_Supplemental_Tables [file jkac029_supplemental_tables.zip › jkac029_Supplemental_Tables.xlsx]

## Sheet: Table S1
Table S1 : Geographic location of bovine individuals sampled in Mayotte island.
The 2nd column corresponds to the name of the official township where cattle were sampled.
The 3rd, 4th and 5th columns corresponds to the farm ID and its GPS position.
ID	Township	Farm ID	Latitude	Longitude
DABV003	Acoua	E002	-12.721504	45.056004
DABV011	Boueni	E007	-12.922086	45.087620
DABV014	Boueni	E009	-12.906031	45.082210
DABV015	Dzaoudzi	E010	-12.782658	45.282905
DABV021	Mtsamboro	E013	-12.678353	45.089071
DABV025	Mtsamboro	E015	-12.712968	45.094913
DABV040	Pamandzi	E022	-12.800040	45.284701
DABV048	Chiconi	E023	-12.824454	45.120800
DABV049	Kani Kéli	E024	-12.964238	45.125702
DABV071	Chiconi	E031	-12.826839	45.104039
DABV095	Mtsangamouji	E046	-12.751079	45.114216
DABV098	Mtsangamouji	E047	-12.753276	45.115063
DABV106	Bandraboua	E054	-12.739877	45.133747
DABV136	Ouangani	E066	-12.840758	45.147143
DABV155	Bandraboua	E076	-12.752340	45.139432
DABV170	Sada	E082	-12.851213	45.117898
DABV175	Sada	E085	-12.845275	45.121390
DABV189	Chirongui	E092	-12.942786	45.149202
DABV192	Chirongui	E093	-12.909895	45.158251
DABV209	Bandrele	E098	-12.911834	45.182471
DABV219	Bandrele	E102	-12.981929	45.184210
DABV248	Tsingoni	E112	-12.794989	45.147881
DABV273	Tsingoni	E117	-12.805245	45.119041
DABV290	Koungou	E127	-12.735289	45.158672
DABV312	Dembeni	E138	-12.839226	45.159504
DABV316	Dembeni	E139	-12.861077	45.152262
DABV345	Mamoudzou	E151	-12.789145	45.164037
DABV371	Mamoudzou	E162	-12.813022	45.199811
DABV382	Mamoudzou	E169	-12.771990	45.218824
DABV391	Mamoudzou	E175	-12.763044	45.223753
DABV205	Chirongui	E097	-12.9403	45.1556
DABV237	Tsingoni	E109	-12.7688	45.1225

## Sheet: Table S2
Table S2. List of candidate genes under selection according to iHSM AY, iHSZ M A, RsbM AY/Z M A, RsbM AY/E AZ, RsbM AY/ZEB, RsbZ M A/E AZ, RsbZ M A/ZEB tests and of their highest iHS or Rsb score.The number of SNP with log10(1/P) above 4 within each gene is indicated in parentheses
BTA	Start-End	RefGene	Gene symbol	iHSMAY	iHSZMA	RsbMAY/ZMA	RsbMAY/EAZ	RsbMAY/ZEB	RsbZMA/EAZ	RsbZMA/ZEB
1	29107840 - 29418737	NM_001122729	GBE1	-	-	-	4.87 (12)	4.89 (8)	-	-
1	138871974 - 139025558	NM_175785	ATP2C1	-	-	- 5.33 (2)	-	-	-	-
2	4187387 - 4224646	NM_001192491	HS6ST1	-	-	-	-	-	-	4.69 (2)
2	30880622 - 31019443	NM_001144109	SCN2A	-	-	- 4.09 (2)	-	-	-	-
2	87843625 - 88039731	NM_001206070	SATB2	-	-	-	-	-	4.09 (2)	-
2	94028278 - 94144937	NM_001193237	NRP2	-	-	-	-	-	-	5.99 (6)
2	95369894 - 95468867	NM_001192919	KLF7	-	-	-	-	-	5.66 (2)	-
2	98327891 - 98467680	NM_001192258	CPS1	-	-	-	-	-	5.52 (4)	6.07 (9)
2	103002531 - 103202095	NM_001191294	ABCA12	-	-	-	-	-	4.16 (3)	-
2	128500787 - 128560304	NM_001102304	STPG1	-	-	- 5.64 (13)	-	-	-	-
3	23536603 - 23560571	NM_001045883	HMGCS2	-	-	-	-	6.76 (9)	-	7.35 (13)
3	23565151 - 23596343	NM_001035017	PHGDH	-	-	-	-	6.76 (6)	-	7.35 (7)
4	76917638 - 76988089	NM_001075997	NUDCD3	-	-	-	-	-	5.18 (3)	-
4	84688360 - 85252121	NM_001191184	KCND2	-	-	- 4.46 (6)	-	-	-	4.81 (5)
4	86516903 - 86588961	NM_001109797	AASS	-	6.36 (2)	-	-	-	-	-
4	96940086 - 97746097	NM_001102207	EXOC4	-	5.09 (2)	-	-	-	-	-
4	116114956 - 116898070	NM_174040	DPP6	-	5.64 (2)	-	-	-	-	-
5	40461229 - 40666425	NM_001206086	LRRK2	-	-	4.67 (2)	-	-	-	-
5	57548838 - 57572010	NM_001191305	ITGA7	-	5.01 (2)	-	-	-	-	-
5	62889230 - 63318455	NM_001102291	ANKS1B	-	-	- 6.74 (39)	-	-	-	-
5	64170244 - 64189518	NM_001099124	ACTR6	-	5.22 (2)	-	-	-	-	-
5	64296336 - 64335689	NM_001192678	SLC17A8	-	5.67 (4)	-	-	-	-	-
5	64424528 - 64475743	NM_001034708	NR1H4	-	-	- 4.51 (2)	-	-	-	-
5	64620206 - 64620280	NR_030901	MIR2434	-	-	- 6.04 (3)	-	-	-	-
5	64670141 - 65019426	NM_001102050	ANO4	-	-	- 6.03 (24)	-	-	-	-
5	65323723 - 65336692	NM_001076421	SPIC	-	-	- 4.94 (5)	-	-	-	-
5	78658639 - 78688172	NM_001076116	SINHCAF	-	-	-	4.49 (2)	-	-	-
5	91399520 - 91842738	NM_001206512	PIK3C2G	-	-	-	4.21 (4)	-	-	-
5	116974080 - 117230648	NM_001076520	TBC1D22A	-	-	-	4.39 (5)	-	-	-
6	19301425 - 19453018	NM_001099035	GSTCD	-	-	5.77 (5)	-	-	-	-
6	59387154 - 59663515	NM_001206034	RBM47	4.99 (2)	-	-	-	-	-	-
6	60982592 - 61011444	NM_001193035	BEND4	-	-	-	-	-	6.67 (8)	-
6	62834652 - 63097599	NM_001205725	KCTD8	-	-	- 7.44 (64)	-	-	4.21 (2)	-
6	66135958 - 66272135	NM_001105628	ATP10D	-	4.17 (2)	-	-	-	-	-
7	59050311 - 59057310	NM_001025348	SPINK1	-	-	-	-	4.72 (3)	-	-
8	61209437 - 61488486	NM_001046100	ZCCHC7	-	5.34 (3)	-	-	-	-	-
8	63974933 - 64078125	NM_001191285	COL15A1	-	6.13 (2)	-	-	-	-	-
9	47887704 - 48618731	NM_001193063	GRIK2	4.57 (2)	-	-	6.98 (45)	5.87 (12)	5.86 (21)	4.54 (2)
11	11371650 - 11498288	NM_001075914	SFXN5	-	-	-	-	-	-	4.48 (2)
11	72609653 - 72665036	NM_001075917	MAPRE3	-	4.10 (2)	-	-	-	-	-
11	72682464 - 72771830	NM_001109964	DPYSL5	-	4.10 (2)	-	-	-	-	-
11	72931637 - 72983048	NM_001076455	CIB4	-	-	-	-	5.92 (2)	-	-
11	72984741 - 73002321	NM_001076994	C11H2orf70	-	-	-	-	5.92 (5)	-	-
11	73006637 - 73093735	NM_001144107	OTOF	-	-	-	-	5.92 (4)	-	-
11	86081382 - 86162423	NM_001206156	LPIN1	-	-	-	-	-	4.93 (7)	-
12	12701130 - 12742354	NM_001205770	TNFSF11	-	4.49 (2)	-	-	-	-	-
12	65755005 - 66788959	NM_001102070	GPC5	-	-	4.89 (11)	6.85 (23)	-	-	-
14	8217496 - 8453435	NM_173883	TG	-	-	- 4.578 (3)	-	-	-	-
14	8601665 - 8672668	NM_001075904	LRRC6	-	-	- 5.36 (9)	-	-	-	-
15	38457983 - 38773001	NM_174743	SPON1	-	-	-	4.31 (5)	-	-	-
16	19928658 - 19928717	NR_162293	MIR2285BM	-	-	-	-	6.48 (8)	-	5.10 (4)
16	62612417 - 62941402	NM_001191123	CACNA1E	-	-	- 4.53 (5)	-	-	-	-
16	72205839 - 72642407	NM_174372	KCNH1	-	-	- 4.26 (2)	-	-	-	4.24 (4)
18	23786252 - 23850485	NM_001205797	LPCAT2	-	-	-	-	4.61 (7)	-	4.55 (3)
18	23885663 - 23925299	NM_174608	SLC6A2	-	-	-	4.18 (2)	4.21 (5)	-	-
22	1752645 - 1876055	NM_001098926	SLC4A7	-	-	- 5.70 (20)	-	-	-	-
23	25838390 - 25843092	NM_001012677	BOLA-DRA	-	-	-	4.65 (3)	-	-	-
23	28803214 - 28813526	NM_001205764	TRIM15	-	-	-	6.70 (5)	-	5.75 (2)	-
23	28816472 - 28825061	NM_001015607	TRIM10	-	-	-	6.70 (5)	-	5.75 (2)	-
23	28828067 - 28841508	NM_001103306	TRIM40	-	-	-	4.82 (2)	-	-	-
23	30371116 - 30380147	NM_001046237	ZSCAN31	-	-	- 5.20 (8)	-	-	-	-
23	30409484 - 30412787	NM_001076174	PGBD1	-	-	- 4.43 (2)	-	-	-	-
23	30416135 - 30427353	NM_001101957	ZSCAN26	-	-	- 4.43 (2)	-	-	-	-
23	32267214 - 32573502	NM_001192903	CARMIL1	-	-	-	4.55 (2)	-	-	-
27	35579529 - 35955896	NM_001076943	ZMAT4	-	-	-	6.59 (22)	5.41 (4)	-	-
28	3562195 - 3594264	NM_001040592	C28H1orf198	-	-	-	4.73 (3)	-	-	-
28	3633669 - 3714384	NM_001205860	TTC13	-	-	-	4.98 (4)	-	-	-

## Sheet: Table S3
Table S3. Top five significant functions of the putative candidate genes under selection for Zebus from Mayotte (A) and Madagascar (B)
A	Functions	Category	P-value range	Nb molecules
	Diseases and Disorders	Inflammatory Disease	4.99E-02 – 4.45E-05	11
		Cancer	4.88E-02 – 4.65E-05	24
		Gastrointestinal Disease	4.88E-02 – 4.65E-05	22
		Hepatic System Disease	2.97E-02 – 4.65E-05	18
		Organismal Injury and Abnormalities	4.99E-02 – 4.65E-05	24
	Molecular and Cellular Functions	Cell-To-Cell Signaling and Interaction	4.58E-02 – 8.37E-04	4
		Cell Death and Survival	4.19E-02 – 1.02E-03	3
		Cell Morphology	4.07E-02 – 1.02E-03	5
		Cellular Development	4.67E-02 – 1.02E-03	6
		Cellular Function and Maintenance	4.67E-02 – 1.02E-03	9
	Physiological System Development and Function	Nervous System Development and Function	4.09E-02 – 8.37E-04	5
		Embryonic Development	4.67E-02 – 1.02E-03	4
		Organ Development	4.67E-02 – 1.02E-03	3
		Organ Morphology	4.87E-02 – 1.02E-03	5
		Organismal Development	4.67E-02 – 1.02E-03	7
B	Functions	Category	P-value range	Nb molecules
	Diseases and Disorders	Cancer	1.08E-02 – 1.82E-07	44
		Dermatological Diseases and Conditions	3.73E-03 – 1.82E-07	39
		Organismal Injury and Abnormalities	1.11E-02 – 1.82E-07	44
		Gastrointestinal Disease	1.05E-02 – 7.59E-07	42
		Endocrine System Disorders	1.08E-02 – 1.24E-06	43
	Molecular and Cellular Functions	Molecular Transport	1.00E-02 – 1.69E-07	18
		Lipid Metabolism	9.29E-03 – 2.03E-05	8
		Small Molecule Biochemistry	1.00E-02 – 2.03E-05	15
		Cell Morphology	9.13E-03 – 2.09E-05	17
		Cell-To-Cell Signaling and Interaction	1.00E-02 – 1.27E-04	16
	Physiological System Development and Function	Tissue Morphology	9.29E-03 – 2.09E-05	18
		Organismal Development	1.03E-02 – 7.24E-05	21
		Respiratory System Development and Function	6.96E-03 – 8.86E-05	6
		Nervous System Development and Function	9.34E-03 – 1.27E-04	17
		Embryonic Development	9.56E-03 – 3.05E-04	12

## Sheet: Table S4
Table S4 : List of significant diseases and functions associated with candidate genes under selection in cattle population from Mayotte.
Results were obtained using the Ingenuity Pathway Analysis (QIAGEN Inc., https://www.qiagenbioinformatics.com/products/ingenuity-pathway-analysis)
Categories	Function	Diseases or Functions Annotation	p-value	Molecules	Nb of molecules
Cancer, Gastrointestinal Disease, Hepatic System Disease, Organismal Injury and Abnormalities	cancer	Liver cancer	2.39e-05	CARMIL1,HMGCS2,ZMAT4,GPC5,PHGDH,GRIK2,GBE1,SLC6A2,RBM47,LPCAT2,TTC13,OTOF,SPON1,SPINK1,TRIM10,LRRK2,PIK3C2G	17
Cancer, Organismal Injury and Abnormalities	head and neck neoplasia	Head and neck tumor	3.16e-05	CARMIL1,HMGCS2,ZMAT4,GPC5,PHGDH,GRIK2,GBE1,SLC6A2,TRIM40,RBM47,LPCAT2,TTC13,GSTCD,HLA-DRA,TRIM15,SINHCAF,OTOF,SPON1,CIB4,SPINK1,TRIM10,LRRK2,TBC1D22A,PIK3C2G	24
Inflammatory Disease	chronic inflammatory disorder	Chronic inflammatory disorder	3.52e-05	SPON1,TRIM40,SLC6A2,TRIM10,SPINK1,LRRK2,HLA-DRA,PIK3C2G,TRIM15	9
Gastrointestinal Disease, Hepatic System Disease, Organismal Injury and Abnormalities	liver lesion	Liver lesion	7.28e-05	CARMIL1,HMGCS2,ZMAT4,GPC5,PHGDH,GRIK2,GBE1,SLC6A2,RBM47,LPCAT2,TTC13,HLA-DRA,OTOF,SPON1,SPINK1,TRIM10,LRRK2,PIK3C2G	18
Cancer, Gastrointestinal Disease, Hepatic System Disease, Organismal Injury and Abnormalities	liver carcinoma	Liver carcinoma	8.41e-05	CARMIL1,HMGCS2,ZMAT4,GPC5,GRIK2,GBE1,SLC6A2,RBM47,LPCAT2,TTC13,OTOF,SPON1,SPINK1,TRIM10,LRRK2,PIK3C2G	16
Cancer, Dermatological Diseases and Conditions, Organismal Injury and Abnormalities	skin cancer	Skin cancer	8.43e-05	CARMIL1,HMGCS2,ZMAT4,GPC5,PHGDH,GRIK2,GBE1,SLC6A2,TRIM40,RBM47,LPCAT2,TTC13,GSTCD,HLA-DRA,TRIM15,OTOF,SPON1,TRIM10,LRRK2,TBC1D22A,PIK3C2G	21
Cancer, Organismal Injury and Abnormalities	cancer	Cancer of secretory structure	0.000127	CARMIL1,HMGCS2,ZMAT4,GPC5,PHGDH,GRIK2,GBE1,SLC6A2,TRIM40,RBM47,LPCAT2,TTC13,HLA-DRA,TRIM15,SINHCAF,OTOF,SPON1,CIB4,SPINK1,TRIM10,LRRK2,TBC1D22A,PIK3C2G	23
Dermatological Diseases and Conditions, Immunological Disease, Inflammatory Disease, Inflammatory Response, Organismal Injury and Abnormalities	atopic dermatitis	Atopic dermatitis	0.000274	HMGCS2,PHGDH,SLC6A2,HLA-DRA	4
Cancer, Endocrine System Disorders, Organismal Injury and Abnormalities	endocrine carcinoma	Endocrine carcinoma	0.00028	CARMIL1,HMGCS2,ZMAT4,GPC5,GRIK2,GBE1,SLC6A2,TRIM40,RBM47,LPCAT2,TTC13,HLA-DRA,TRIM15,SINHCAF,OTOF,SPON1,CIB4,SPINK1,TRIM10,LRRK2,TBC1D22A,PIK3C2G	22
Cancer, Dermatological Diseases and Conditions, Organismal Injury and Abnormalities	cutaneous melanoma	Cutaneous melanoma	0.000297	CARMIL1,HMGCS2,ZMAT4,GPC5,PHGDH,GRIK2,GBE1,SLC6A2,TRIM40,RBM47,TTC13,GSTCD,HLA-DRA,TRIM15,OTOF,SPON1,TRIM10,LRRK2,TBC1D22A,PIK3C2G	20
Cancer, Organismal Injury and Abnormalities, Renal and Urological Disease	bladder carcinoma	Bladder carcinoma	0.000342	CARMIL1,OTOF,GBE1,RBM47,SLC6A2,LRRK2,TTC13,HLA-DRA	8
Cancer, Organismal Injury and Abnormalities	head and neck carcinoma	Head and neck carcinoma	0.000382	CARMIL1,HMGCS2,ZMAT4,GPC5,GRIK2,GBE1,SLC6A2,TRIM40,RBM47,LPCAT2,TTC13,HLA-DRA,TRIM15,SINHCAF,OTOF,SPON1,CIB4,SPINK1,TRIM10,LRRK2,TBC1D22A,PIK3C2G	22
Metabolic Disease, Organismal Injury and Abnormalities	glucose metabolism disorder	Glucose metabolism disorder	0.000416	HMGCS2,ZMAT4,GBE1,GRIK2,TRIM40,SLC6A2,TRIM10,SPINK1,HLA-DRA	9
Inflammatory Disease, Inflammatory Response, Organismal Injury and Abnormalities, Respiratory Disease	rhinosinusitis	Rhinosinusitis	0.000432	SLC6A2,LRRK2	2
Neurological Disease	neurological disorder	Early-onset neurological disorder	0.000437	OTOF,GRIK2,SLC6A2,LRRK2	4
Endocrine System Disorders, Gastrointestinal Disease, Metabolic Disease, Organismal Injury and Abnormalities	diabetes mellitus	Diabetes mellitus	0.000556	HMGCS2,ZMAT4,GRIK2,TRIM40,SLC6A2,TRIM10,SPINK1,HLA-DRA	8
Connective Tissue Disorders, Immunological Disease, Inflammatory Disease, Inflammatory Response, Organismal Injury and Abnormalities, Skeletal and Muscular Disorders	rheumatoid arthritis	Rheumatoid arthritis	0.000558	TRIM40,SLC6A2,TRIM10,LRRK2,HLA-DRA,TRIM15	6
Cancer, Organismal Injury and Abnormalities, Reproductive System Disease	prostatic adenocarcinoma	Prostatic adenocarcinoma	0.000588	CARMIL1,OTOF,SPON1,SINHCAF,ZMAT4,GPC5,GRIK2,RBM47,SLC6A2,TRIM10,LRRK2,PIK3C2G	12
Cancer, Organismal Injury and Abnormalities	carcinoma	Carcinoma	0.000727	CARMIL1,HMGCS2,ZMAT4,GPC5,PHGDH,GRIK2,GBE1,SLC6A2,TRIM40,RBM47,LPCAT2,TTC13,GSTCD,HLA-DRA,TRIM15,SINHCAF,OTOF,SPON1,CIB4,SPINK1,TRIM10,LRRK2,TBC1D22A,PIK3C2G	24
Cell-To-Cell Signaling and Interaction, Nervous System Development and Function	excitatory postsynaptic potential	Excitatory postsynaptic potential	0.000734	OTOF,GRIK2,LRRK2	3
Cancer, Endocrine System Disorders, Organismal Injury and Abnormalities	epithelial thyroid cancer	Thyroid carcinoma	0.000792	CARMIL1,HMGCS2,ZMAT4,GRIK2,GBE1,SLC6A2,TRIM40,RBM47,LPCAT2,TTC13,HLA-DRA,TRIM15,SINHCAF,OTOF,SPON1,CIB4,SPINK1,TRIM10,LRRK2,TBC1D22A,PIK3C2G	21
Developmental Disorder, Hereditary Disorder, Metabolic Disease, Neurological Disease, Organismal Injury and Abnormalities	adult polyglucosan body disease	Adult polyglucosan body disease	0.000961	GBE1	1
Endocrine System Disorders, Gastrointestinal Disease, Inflammatory Disease, Inflammatory Response, Organismal Injury and Abnormalities, Psychological Disorders	alcoholic chronic pancreatitis	Alcoholic chronic pancreatitis	0.000961	SPINK1	1
Cell Death and Survival	apoptosis	Apoptosis of induced pluripotent stem cells	0.000961	LRRK2	1
Cell Morphology, Embryonic Development, Organ Development, Organ Morphology, Organismal Development, Respiratory System Development and Function, Tissue Development, Tissue Morphology	area	Area of AT2 cells	0.000961	LRRK2	1
Auditory Disease, Hereditary Disorder, Neurological Disease, Organismal Injury and Abnormalities	autosomal recessive deafness type 9	Autosomal recessive deafness type 9	0.000961	OTOF	1
Developmental Disorder, Gastrointestinal Disease, Hepatic System Disease, Hereditary Disorder, Metabolic Disease, Organismal Injury and Abnormalities, Skeletal and Muscular Disorders	glycogen storage disease type IV	Autosomal recessive glycogen storage disease type IV	0.000961	GBE1	1
Developmental Disorder, Hereditary Disorder, Neurological Disease, Organismal Injury and Abnormalities	autosomal recessive mental retardation type 6	Autosomal recessive mental retardation type 6	0.000961	GRIK2	1
Developmental Disorder, Gastrointestinal Disease, Hepatic System Disease, Hereditary Disorder, Metabolic Disease, Organismal Injury and Abnormalities, Skeletal and Muscular Disorders	childhood neuromuscular glycogen storage disease type IV	Childhood neuromuscular glycogen storage disease type IV	0.000961	GBE1	1
Developmental Disorder, Gastrointestinal Disease, Hepatic System Disease, Hereditary Disorder, Metabolic Disease, Organismal Injury and Abnormalities, Skeletal and Muscular Disorders	classic hepatic glycogen storage disease type IV	Classic hepatic glycogen storage disease type IV	0.000961	GBE1	1
Cell-To-Cell Signaling and Interaction, Drug Metabolism, Molecular Transport, Small Molecule Biochemistry	clearance	Clearance of norepinephrine	0.000961	SLC6A2	1
Cellular Development, Cellular Growth and Proliferation, Embryonic Development, Organismal Development	clonal expansion	Clonal expansion of embryonic stem cells	0.000961	LRRK2	1
Cellular Development, Cellular Growth and Proliferation	clonal expansion	Clonal expansion of induced pluripotent stem cells	0.000961	LRRK2	1
Developmental Disorder, Gastrointestinal Disease, Hepatic System Disease, Hereditary Disorder, Metabolic Disease, Organismal Injury and Abnormalities, Skeletal and Muscular Disorders	combined hepatic and myopathic glycogen storage disease type IV	Combined hepatic and myopathic glycogen storage disease type IV	0.000961	GBE1	1
Developmental Disorder, Gastrointestinal Disease, Hepatic System Disease, Hereditary Disorder, Metabolic Disease, Organismal Injury and Abnormalities, Skeletal and Muscular Disorders	congenital neuromuscular glycogen storage disease type IV	Congenital neuromuscular glycogen storage disease type IV	0.000961	GBE1	1
Cardiovascular Disease, Hereditary Disorder, Organismal Injury and Abnormalities	familial mitral valve prolapse	Familial mitral valve prolapse	0.000961	SLC6A2	1
Developmental Disorder, Gastrointestinal Disease, Hepatic System Disease, Hereditary Disorder, Metabolic Disease, Organismal Injury and Abnormalities, Skeletal and Muscular Disorders	fatal perinatal neuromuscular glycogen storage disease type IV	Fatal perinatal neuromuscular glycogen storage disease type IV	0.000961	GBE1	1
Connective Tissue Disorders, Developmental Disorder, Gastrointestinal Disease, Neurological Disease, Organismal Development, Organismal Injury and Abnormalities, Skeletal and Muscular Disorders	fetal alcohol syndrome	Fetal alcohol syndrome	0.000961	SLC6A2	1
Cell-To-Cell Signaling and Interaction, Small Molecule Biochemistry	homeostasis	Homeostasis of norepinephrine	0.000961	SLC6A2	1
Developmental Disorder, Neurological Disease, Organismal Injury and Abnormalities	hypoplasia	Hypoplasia of diencephalon	0.000961	PHGDH	1
Developmental Disorder, Neurological Disease, Organismal Injury and Abnormalities	hypoplasia	Hypoplasia of ganglionic eminences	0.000961	PHGDH	1
Cell Death and Survival, Cell Morphology, Nervous System Development and Function, Neurological Disease, Tissue Morphology	loss	Loss of hilar interneurons	0.000961	GRIK2	1
Hereditary Disorder, Metabolic Disease, Organismal Injury and Abnormalities	mitochondrial HMG-CoA synthase deficiency	Mitochondrial HMG-CoA synthase deficiency	0.000961	HMGCS2	1
Developmental Disorder, Hereditary Disorder, Organismal Injury and Abnormalities	Neu-Laxova syndrome type 1	Neu-Laxova syndrome type 1	0.000961	PHGDH	1
Nervous System Development and Function	neuroprotection	Neuroprotection of induced pluripotent stem cell derived dopaminergic neurons	0.000961	LRRK2	1
Developmental Disorder, Gastrointestinal Disease, Hepatic System Disease, Hereditary Disorder, Metabolic Disease, Organismal Injury and Abnormalities, Skeletal and Muscular Disorders	nonprogressive hepatic glycogen storage disease type IV	Nonprogressive hepatic glycogen storage disease type IV	0.000961	GBE1	1
Cell-To-Cell Signaling and Interaction, Cellular Function and Maintenance, Nervous System Development and Function	paired-pulse facilitation	Paired-pulse facilitation of mossy fiber cells	0.000961	GRIK2	1
Hereditary Disorder, Neurological Disease, Organismal Injury and Abnormalities, Psychological Disorders, Skeletal and Muscular Disorders	Parkinson disease 8	Parkinson disease 8	0.000961	LRRK2	1
Hereditary Disorder, Metabolic Disease, Organismal Injury and Abnormalities	phosphoglycerate dehydrogenase deficiency	Phosphoglycerate dehydrogenase deficiency	0.000961	PHGDH	1
Endocrine System Disorders, Gastrointestinal Disease, Inflammatory Disease, Inflammatory Response, Organismal Injury and Abnormalities	tropical calcific pancreatitis	Tropical calcific pancreatitis	0.000961	SPINK1	1
Cancer, Endocrine System Disorders, Gastrointestinal Disease, Organismal Injury and Abnormalities	pancreatic cancer	Pancreatic cancer	0.00119	CARMIL1,OTOF,SPON1,PHGDH,GRIK2,SLC6A2,SPINK1,LPCAT2,LRRK2,HLA-DRA	10
Cancer, Organismal Injury and Abnormalities	extracranial solid tumor	Extracranial solid tumor	0.0019	CARMIL1,HMGCS2,ZMAT4,GPC5,PHGDH,GRIK2,GBE1,SLC6A2,TRIM40,RBM47,LPCAT2,TTC13,GSTCD,HLA-DRA,TRIM15,SINHCAF,OTOF,SPON1,CIB4,SPINK1,TRIM10,LRRK2,TBC1D22A,PIK3C2G	24
Cell-To-Cell Signaling and Interaction, Nervous System Development and Function	activation	Activation of medium spiny neurons	0.00192	LRRK2	1
Cell-To-Cell Signaling and Interaction, Drug Metabolism, Molecular Transport, Small Molecule Biochemistry	efflux	Efflux of norepinephrine	0.00192	SLC6A2	1
Neurological Disease	idiopathic peripheral neuropathy	Idiopathic peripheral neuropathy	0.00192	SLC6A2	1
Inflammatory Disease, Inflammatory Response, Neurological Disease, Organismal Injury and Abnormalities, Psychological Disorders	inflammation	Inflammation of substantia nigra	0.00192	LRRK2	1
Cell-To-Cell Signaling and Interaction, Drug Metabolism, Molecular Transport, Small Molecule Biochemistry	influx	Influx of norepinephrine	0.00192	SLC6A2	1
Cell Death and Survival, Cell Morphology, Nervous System Development and Function, Neurological Disease, Tissue Morphology	loss	Loss of noradrenergic neurons	0.00192	LRRK2	1
Amino Acid Metabolism, Small Molecule Biochemistry	metabolism	Metabolism of L-threonine	0.00192	PHGDH	1
Neurological Disease	opioid-induced sedation	Opioid-induced sedation	0.00192	SLC6A2	1
Nervous System Development and Function, Tissue Morphology	quantity	Quantity of serotonergic neurons	0.00192	SLC6A2	1
Cell-To-Cell Signaling and Interaction, Drug Metabolism, Molecular Transport, Small Molecule Biochemistry	reuptake	Reuptake of norepinephrine	0.00192	SLC6A2	1
Auditory Disease, Hereditary Disorder, Neurological Disease, Organismal Injury and Abnormalities	temperature-sensitive autosomal recessive auditory neuropathy 1	Temperature-sensitive autosomal recessive auditory neuropathy 1	0.00192	OTOF	1
Cancer, Organismal Injury and Abnormalities	breast or pancreatic cancer	Breast or pancreatic cancer	0.00194	CARMIL1,PHGDH,GRIK2,GBE1,SLC6A2,RBM47,LPCAT2,HLA-DRA,OTOF,SPON1,SINHCAF,SPINK1,TRIM10,LRRK2,PIK3C2G	15
Cancer, Organismal Injury and Abnormalities	abdominal adenocarcinoma	Abdominal adenocarcinoma	0.00203	CARMIL1,HMGCS2,ZMAT4,GPC5,PHGDH,GRIK2,GBE1,SLC6A2,RBM47,LPCAT2,TTC13,GSTCD,HLA-DRA,TRIM15,SINHCAF,OTOF,SPON1,SPINK1,TRIM10,LRRK2,TBC1D22A,PIK3C2G	22
Neurological Disease, Organismal Injury and Abnormalities	encephalopathy	Early-onset encephalopathy	0.00237	GRIK2,SLC6A2,LRRK2	3
Cancer, Hereditary Disorder, Organismal Injury and Abnormalities	hereditary cancer-predisposing syndrome	Hereditary cancer-predisposing syndrome	0.00263	CARMIL1,SLC6A2,SPINK1,LRRK2	4
Behavior, Nervous System Development and Function	auditory fear memory retrieval	Auditory fear memory retrieval	0.00288	GRIK2	1
Endocrine System Disorders, Gastrointestinal Disease, Hereditary Disorder, Inflammatory Disease, Inflammatory Response, Organismal Injury and Abnormalities	hereditary pancreatitis	Autosomal dominant hereditary pancreatitis	0.00288	SPINK1	1
Cardiovascular Disease, Neurological Disease, Organismal Injury and Abnormalities	cerebral stroke	Cerebral stroke	0.00288	SLC6A2	1
Organismal Injury and Abnormalities, Skeletal and Muscular Disorders	chronic musculoskeletal pain	Chronic musculoskeletal pain	0.00288	SLC6A2	1
Inflammatory Disease, Inflammatory Response, Organismal Injury and Abnormalities, Respiratory Disease	chronic rhinosinusitis without nasal polyps	Chronic rhinosinusitis without nasal polyps	0.00288	LRRK2	1
Cellular Development, Embryonic Development	commitment	Commitment of mesodermal cells	0.00288	TRIM15	1
Neurological Disease, Organismal Injury and Abnormalities	diabetic peripheral neuropathic pain	Diabetic peripheral neuropathic pain	0.00288	SLC6A2	1
Endocrine System Disorders, Gastrointestinal Disease, Metabolic Disease, Neurological Disease, Organismal Injury and Abnormalities	diabetic polyneuropathy	Diabetic polyneuropathy	0.00288	SLC6A2	1
Hereditary Disorder, Neurological Disease, Organismal Injury and Abnormalities, Psychological Disorders, Skeletal and Muscular Disorders	Huntington disease	Early-onset Huntington disease	0.00288	GRIK2	1
Nutritional Disease	exogenous obesity	Exogenous obesity	0.00288	SLC6A2	1
Connective Tissue Disorders, Organismal Injury and Abnormalities, Skeletal and Muscular Disorders, Tissue Morphology	fracture of tibial plateau	Fracture of tibial plateau	0.00288	SLC6A2	1
Developmental Disorder, Neurological Disease, Organismal Injury and Abnormalities	hypoplasia	Hypoplasia of mesencephalon	0.00288	PHGDH	1
Endocrine System Disorders, Gastrointestinal Disease, Inflammatory Disease, Inflammatory Response, Organismal Injury and Abnormalities	idiopathic chronic pancreatitis	Idiopathic chronic pancreatitis	0.00288	SPINK1	1
Organismal Injury and Abnormalities, Skeletal and Muscular Disorders	juvenile primary fibromyalgia syndrome	Juvenile primary fibromyalgia syndrome	0.00288	SLC6A2	1
Cell-To-Cell Signaling and Interaction, Nervous System Development and Function	long-term potentiation	Long-term potentiation of mossy fiber cells	0.00288	GRIK2	1
Infectious Diseases	neonatal infection	Neonatal infection	0.00288	SLC6A2	1
Organismal Injury and Abnormalities	perineal pain	Perineal pain	0.00288	SLC6A2	1
Neurological Disease, Organismal Injury and Abnormalities	primary headache	Primary headache	0.00288	SLC6A2	1
Immunological Disease	systemic autoimmune syndrome	Systemic autoimmune syndrome	0.00298	HMGCS2,TRIM40,SLC6A2,TRIM10,LRRK2,HLA-DRA,TRIM15	7
Cancer, Gastrointestinal Disease, Organismal Injury and Abnormalities	pancreatobiliary tumor	Pancreatobiliary tumor	0.00309	CARMIL1,OTOF,SPON1,PHGDH,GRIK2,SLC6A2,LPCAT2,SPINK1,LRRK2,HLA-DRA,PIK3C2G	11
Cancer, Endocrine System Disorders, Gastrointestinal Disease, Organismal Injury and Abnormalities	carcinoma	Pancreatic carcinoma	0.00334	CARMIL1,OTOF,SPON1,PHGDH,GRIK2,SLC6A2,LPCAT2,LRRK2,HLA-DRA	9
Organismal Injury and Abnormalities	cancer fatigue	Cancer fatigue	0.00384	SLC6A2	1
Cell-To-Cell Signaling and Interaction, Drug Metabolism, Molecular Transport, Small Molecule Biochemistry	clearance	Clearance of dopamine	0.00384	SLC6A2	1
Behavior	climbing behavior	Climbing behavior	0.00384	LRRK2	1
Hereditary Disorder, Neurological Disease, Organismal Injury and Abnormalities, Psychological Disorders	infantile neuroaxonal dystrophy	Infantile neuroaxonal dystrophy	0.00384	SLC6A2	1
Cancer, Cellular Development, Cellular Growth and Proliferation, Organismal Injury and Abnormalities, Tumor Morphology	proliferation	Proliferation of rhabdomyosarcoma cells	0.00384	GPC5	1
Cellular Assembly and Organization, Tissue Morphology	quantity	Quantity of alveolar epithelial lamellar bodies	0.00384	LRRK2	1
Nervous System Development and Function, Tissue Morphology	quantity	Quantity of enteric neurons	0.00384	SLC6A2	1
Cardiovascular Disease, Connective Tissue Disorders, Hematological Disease, Organismal Injury and Abnormalities	thrombosis	Thrombosis of blood	0.00384	GRIK2	1
Cancer, Gastrointestinal Disease, Organismal Injury and Abnormalities	gastrointestinal adenocarcinoma	Gastrointestinal adenocarcinoma	0.00387	CARMIL1,HMGCS2,ZMAT4,GPC5,PHGDH,GRIK2,GBE1,SLC6A2,RBM47,LPCAT2,TTC13,HLA-DRA,TRIM15,SINHCAF,OTOF,SPON1,TRIM10,LRRK2,TBC1D22A,PIK3C2G	20
Respiratory Disease	chronic respiratory disorder	Chronic respiratory disorder	0.00393	SLC6A2,LRRK2,GSTCD	3
Cancer, Gastrointestinal Disease, Organismal Injury and Abnormalities	gastroesophageal adenocarcinoma	Gastroesophageal adenocarcinoma	0.0045	OTOF,ZMAT4,PHGDH,GRIK2,LRRK2,TBC1D22A,TTC13,PIK3C2G,TRIM15	9
Neurological Disease, Psychological Disorders	bipolar disorder	Bipolar disorder	0.00473	HMGCS2,GRIK2,SLC6A2	3
Neurological Disease, Psychological Disorders	adult attention deficit hyperactivity disorder	Adult attention deficit hyperactivity disorder	0.0048	SLC6A2	1
Cell Cycle	cell cycle progression	Arrest in cell cycle progression of kidney cancer cell lines	0.0048	LRRK2	1
Cancer, Organismal Injury and Abnormalities	cigarette smoking-related carcinoma	Cigarette smoking-related carcinoma	0.0048	SLC6A2	1
Cellular Compromise	degeneration	Degeneration of neuroblastoma cell lines	0.0048	LRRK2	1
Cellular Development	differentiation	Differentiation of tooth cell lines	0.0048	SPON1	1
Endocrine System Disorders, Gastrointestinal Disease, Hereditary Disorder, Inflammatory Disease, Inflammatory Response, Organismal Injury and Abnormalities	hereditary chronic pancreatitis	Hereditary chronic pancreatitis	0.0048	SPINK1	1
Gastrointestinal Disease, Hepatic System Disease, Organismal Injury and Abnormalities	histopathological change	Histopathological change of liver	0.0048	LRRK2	1
Neurological Disease, Organismal Injury and Abnormalities	reading disability	Reading disability	0.0048	SLC6A2	1
Psychological Disorders	seasonal affective disorder	Seasonal affective disorder	0.0048	SLC6A2	1
Cancer, Organismal Injury and Abnormalities, Renal and Urological Disease	urinary tract cancer	Urinary tract cancer	0.00487	CARMIL1,OTOF,GBE1,RBM47,SLC6A2,SPINK1,LRRK2,TTC13,HLA-DRA	9
Cancer, Organismal Injury and Abnormalities, Respiratory Disease	acinar lung adenocarcinoma	Acinar lung adenocarcinoma	0.00516	RBM47,GSTCD	2
Cellular Assembly and Organization	organization	Organization of cellular membrane	0.00531	CARMIL1,LPCAT2,LRRK2	3
Neurological Disease, Organismal Injury and Abnormalities, Psychological Disorders	disorder of basal ganglia	Disorder of basal ganglia	0.00573	HMGCS2,GRIK2,SLC6A2,LRRK2,HLA-DRA	5
Gastrointestinal Disease, Inflammatory Disease	Crohn disease	Crohn disease	0.00575	SPON1,SLC6A2,PIK3C2G	3
Cell Morphology, Cell-To-Cell Signaling and Interaction, Cellular Assembly and Organization, Nervous System Development and Function, Neurological Disease, Tissue Morphology	abnormal morphology	Abnormal morphology of inner hair cell synaptic ribbon	0.00576	OTOF	1
Lipid Metabolism, Molecular Transport, Small Molecule Biochemistry	accumulation	Accumulation of sphingomyelin	0.00576	PHGDH	1
Behavior, Nervous System Development and Function	contextual fear memory retrieval	Contextual fear memory retrieval	0.00576	GRIK2	1
Cell Morphology, Cellular Assembly and Organization	outgrowth	Outgrowth of membrane processes	0.00576	LRRK2	1
Neurological Disease, Organismal Injury and Abnormalities, Psychological Disorders, Skeletal and Muscular Disorders	Parkinson disease	Parkinson's disease	0.00583	SLC6A2,LRRK2,HLA-DRA	3
Psychological Disorders	cannabis abuse	Cannabis abuse	0.00671	SLC6A2	1
Developmental Disorder, Neurological Disease, Organismal Injury and Abnormalities	hypoplasia	Hypoplasia of olfactory bulb	0.00671	PHGDH	1
Nervous System Development and Function, Neurological Disease, Organ Morphology, Organismal Development, Organismal Injury and Abnormalities	lack	Lack of olfactory bulb	0.00671	PHGDH	1
Amino Acid Metabolism, Small Molecule Biochemistry	metabolism	Metabolism of taurine	0.00671	PHGDH	1
Amino Acid Metabolism	quantity	Quantity of D-serine	0.00671	PHGDH	1
Lipid Metabolism, Molecular Transport, Small Molecule Biochemistry	quantity	Quantity of ganglioside GD3	0.00671	PHGDH	1
Cell Morphology, Cellular Assembly and Organization, Cellular Function and Maintenance	transmembrane potential	Transmembrane potential of cellular membrane	0.0071	GRIK2,LRRK2	2
Behavior	emotional behavior	Emotional behavior	0.00751	GRIK2,SLC6A2,LRRK2	3
Lipid Metabolism, Small Molecule Biochemistry	accumulation	Accumulation of D-sphingosine	0.00767	PHGDH	1
Organismal Injury and Abnormalities	chest pain	Chest pain	0.00767	SLC6A2	1
Cellular Assembly and Organization	distribution	Distribution of vesicles	0.00767	LRRK2	1
Organismal Injury and Abnormalities	pain	Mild to moderate stage pain	0.00767	SLC6A2	1
Endocrine System Disorders, Gastrointestinal Disease, Metabolic Disease, Neurological Disease, Organismal Injury and Abnormalities	painful diabetic peripheral neuropathy	Painful diabetic peripheral neuropathy	0.00767	SLC6A2	1
Lipid Metabolism, Small Molecule Biochemistry	production	Production of ketone body	0.00767	HMGCS2	1
Neurological Disease, Organismal Injury and Abnormalities	sciatica	Sciatica	0.00767	SLC6A2	1
Cancer, Organismal Injury and Abnormalities	pelvic carcinoma	Pelvic carcinoma	0.00787	CARMIL1,ZMAT4,GPC5,GRIK2,GBE1,SLC6A2,RBM47,LPCAT2,TTC13,GSTCD,HLA-DRA,OTOF,SPON1,SINHCAF,TRIM10,LRRK2,PIK3C2G	17
Cancer, Gastrointestinal Disease, Organismal Injury and Abnormalities	gastric adenocarcinoma	Gastric adenocarcinoma	0.00835	OTOF,PHGDH,GRIK2,LRRK2,TBC1D22A,TTC13,PIK3C2G,TRIM15	8
Behavior, Psychological Disorders	apathetic behavior	Apathetic behavior	0.00862	SLC6A2	1
Neurological Disease, Ophthalmic Disease, Organismal Injury and Abnormalities	cycloplegia	Cycloplegia	0.00862	SLC6A2	1
Cellular Function and Maintenance, Nervous System Development and Function, Organ Development, Tissue Development	function	Function of inner hair cells	0.00862	OTOF	1
Nervous System Development and Function, Neurological Disease, Organ Morphology, Organismal Development, Organismal Injury and Abnormalities	lack	Lack of cerebellum	0.00862	PHGDH	1
Cellular Assembly and Organization, Cellular Function and Maintenance	localization	Localization of Golgi apparatus	0.00862	PHGDH	1
Cellular Development, Cellular Growth and Proliferation	proliferation	Proliferation of B lymphoblastoid cell lines	0.00862	GPC5	1
Cancer, Organismal Injury and Abnormalities	genitourinary carcinoma	Genitourinary carcinoma	0.00863	CARMIL1,ZMAT4,GPC5,GRIK2,GBE1,SLC6A2,RBM47,LPCAT2,TTC13,GSTCD,HLA-DRA,SINHCAF,OTOF,SPON1,SPINK1,TRIM10,LRRK2,PIK3C2G	18
Cancer, Endocrine System Disorders, Gastrointestinal Disease, Organismal Injury and Abnormalities	pancreatic adenocarcinoma	Pancreatic adenocarcinoma	0.00868	OTOF,SPON1,PHGDH,GRIK2,SLC6A2,LPCAT2,LRRK2,HLA-DRA	8
Cancer, Gastrointestinal Disease, Organismal Injury and Abnormalities	upper gastrointestinal tract cancer	Upper gastrointestinal tract cancer	0.00932	ZMAT4,PHGDH,GRIK2,GBE1,SLC6A2,RBM47,TTC13,TRIM15,OTOF,SPON1,LRRK2,TBC1D22A,PIK3C2G	13
Neurological Disease, Skeletal and Muscular Disorders	asthenia	Asthenia	0.00957	SLC6A2	1
Cell-mediated Immune Response, Cellular Development, Cellular Function and Maintenance, Cellular Growth and Proliferation, Embryonic Development, Hematological System Development and Function, Hematopoiesis, Lymphoid Tissue Structure and Development, Organ Development, Organismal Development, Tissue Development	differentiation	Differentiation of natural T-regulatory cells	0.00957	HLA-DRA	1
Cellular Function and Maintenance, Molecular Transport	exocytosis	Exocytosis by neurons	0.00957	OTOF	1
Skeletal and Muscular Disorders	hallux valgus	Hallux valgus	0.00957	SLC6A2	1
Lipid Metabolism, Nucleic Acid Metabolism, Small Molecule Biochemistry	metabolism	Metabolism of acetyl-coenzyme A	0.00957	HMGCS2	1
Cell Morphology, Cellular Development, Cellular Growth and Proliferation	morphogenesis	Morphogenesis of breast cell lines	0.00957	PHGDH	1
Post-Translational Modification	neddylation	Neddylation of protein	0.00957	TRIM40	1
Connective Tissue Development and Function, Skeletal and Muscular System Development and Function	stiffness	Stiffness of bone	0.00957	SLC6A2	1
Cell-To-Cell Signaling and Interaction, Drug Metabolism, Molecular Transport, Small Molecule Biochemistry	concentration	Concentration of dopamine	0.00967	SLC6A2,LRRK2	2
Cancer, Organismal Injury and Abnormalities	formation	Formation of solid tumor	0.00976	CARMIL1,HMGCS2,GPC5,PHGDH,GRIK2,GBE1,SLC6A2,RBM47,LPCAT2,TTC13,GSTCD,TRIM15,SINHCAF,OTOF,SPON1,CIB4,SPINK1,TRIM10,LRRK2,TBC1D22A,PIK3C2G	21
Cancer, Endocrine System Disorders, Organismal Injury and Abnormalities, Respiratory Disease	small cell lung cancer	Small cell lung carcinoma	0.0102	OTOF,HMGCS2,ZMAT4,GPC5,GRIK2,RBM47,LRRK2,PIK3C2G	8
Cellular Development	differentiation	Differentiation of induced pluripotent stem cells	0.0105	LRRK2	1
Psychological Disorders	dysthymia	Dysthymia	0.0105	SLC6A2	1
Cardiovascular Disease, Neurological Disease	neurogenic orthostatic hypotension	Neurogenic orthostatic hypotension	0.0105	SLC6A2	1
Gastrointestinal Disease	nonulcer dyspepsia	Nonulcer dyspepsia	0.0105	SLC6A2	1
Organismal Injury and Abnormalities, Respiratory Disease	sinus congestion	Sinus congestion	0.0105	SLC6A2	1
Psychological Disorders	suicide attempt	Suicide attempt	0.0105	SLC6A2	1
Cell Death and Survival	survival	Survival of neural stem cells	0.0105	LRRK2	1
Lipid Metabolism, Small Molecule Biochemistry	synthesis	Synthesis of ketone body	0.0105	HMGCS2	1
Cancer, Organismal Injury and Abnormalities	intraabdominal organ tumor	Intraabdominal organ tumor	0.0109	CARMIL1,HMGCS2,ZMAT4,GPC5,PHGDH,GRIK2,GBE1,SLC6A2,RBM47,LPCAT2,TTC13,GSTCD,HLA-DRA,TRIM15,SINHCAF,OTOF,SPON1,SPINK1,TRIM10,LRRK2,TBC1D22A,PIK3C2G	22
Cancer, Organismal Injury and Abnormalities	development	Development of malignant tumor	0.0112	HMGCS2,GPC5,PHGDH,GRIK2,GBE1,SLC6A2,RBM47,LPCAT2,TTC13,GSTCD,TRIM15,SINHCAF,OTOF,SPON1,SPINK1,TRIM10,LRRK2,TBC1D22A,PIK3C2G	19
Psychological Disorders	alcohol use disorder	Alcohol use disorder	0.0113	SLC6A2,SPINK1	2
Dermatological Diseases and Conditions, Organ Morphology, Organismal Injury and Abnormalities	abnormal morphology	Abnormal morphology of interdigital web	0.0115	PHGDH	1
Cellular Development, Embryonic Development, Organismal Development, Tissue Development	differentiation	Differentiation of embryonic neuroepithelium	0.0115	PHGDH	1
Neurological Disease, Organismal Injury and Abnormalities	dyslexia	Dyslexia	0.0115	SLC6A2	1
Cellular Compromise, Organismal Injury and Abnormalities, Renal and Urological Disease	injury	Injury of podocytes	0.0115	GPC5	1
Amino Acid Metabolism, Small Molecule Biochemistry	metabolism	Metabolism of glycine	0.0115	PHGDH	1
Metabolic Disease, Neurological Disease, Organismal Injury and Abnormalities, Psychological Disorders	Alzheimer disease	Mild Alzheimer disease	0.0115	SLC6A2	1
Cell Death and Survival, Cellular Compromise, Neurological Disease, Organismal Injury and Abnormalities, Tissue Morphology	neurodegeneration	Neurodegeneration of cortical neurons	0.0115	LRRK2	1
Amino Acid Metabolism	quantity	Quantity of L-serine	0.0115	PHGDH	1
Organ Morphology	regeneration	Regeneration of pancreas	0.0115	SPINK1	1
Organismal Injury and Abnormalities, Respiratory Disease	sinus pressure	Sinus pressure	0.0115	SLC6A2	1
Amino Acid Metabolism, Small Molecule Biochemistry	synthesis	Synthesis of L-serine	0.0115	PHGDH	1
Cancer, Neurological Disease, Organismal Injury and Abnormalities	astrocytoma	Grade 4 astrocytoma	0.012	CARMIL1,PHGDH,GBE1,SLC6A2,RBM47,LPCAT2,TTC13,GSTCD,OTOF,SPON1,CIB4,LRRK2,PIK3C2G	13
Cancer, Neurological Disease, Organismal Injury and Abnormalities	high grade glioma	Grade 4 high grade glioma	0.012	CARMIL1,PHGDH,GBE1,SLC6A2,RBM47,LPCAT2,TTC13,GSTCD,OTOF,SPON1,CIB4,LRRK2,PIK3C2G	13
Cancer, Neurological Disease, Organismal Injury and Abnormalities	malignant glioma	Grade 4 malignant glioma	0.012	CARMIL1,PHGDH,GBE1,SLC6A2,RBM47,LPCAT2,TTC13,GSTCD,OTOF,SPON1,CIB4,LRRK2,PIK3C2G	13
Cancer, Neurological Disease, Organismal Injury and Abnormalities	brain astrocytoma	Brain astrocytoma	0.0122	CARMIL1,PHGDH,GBE1,SLC6A2,RBM47,LPCAT2,TTC13,GSTCD,OTOF,SPON1,CIB4,LRRK2,PIK3C2G	13
Cell Morphology, Endocrine System Development and Function, Organ Morphology	abnormal morphology	Abnormal morphology of acinar gland cells	0.0124	SPINK1	1
Neurological Disease, Organismal Injury and Abnormalities	chronic neuropathic pain	Chronic neuropathic pain	0.0124	SLC6A2	1
Cancer	entrance	Entrance of rhabdomyosarcoma cell lines	0.0124	PIK3C2G	1
Ophthalmic Disease, Organismal Injury and Abnormalities	epiphora	Epiphora	0.0124	SLC6A2	1
Cancer, Endocrine System Disorders, Gastrointestinal Disease, Hereditary Disorder, Organismal Injury and Abnormalities	familial pancreatic cancer	Familial pancreatic cancer	0.0124	SPINK1	1
Organismal Injury and Abnormalities	frailty syndrome	Frailty syndrome	0.0124	SLC6A2	1
Cellular Function and Maintenance, Tissue Development	function	Function of chondrocytes	0.0124	SPON1	1
Cell-To-Cell Signaling and Interaction, Nervous System Development and Function	glutamate mediated receptor currents	Glutamate mediated receptor currents	0.0124	GRIK2	1
Respiratory Disease	rhinorrhea	Rhinorrhea	0.0124	SLC6A2	1
Organismal Injury and Abnormalities	pain	Severe pain	0.0124	SLC6A2	1
Organ Morphology, Organismal Development, Renal and Urological System Development and Function	volume	Volume of urine	0.0124	LRRK2	1
Neurological Disease, Skeletal and Muscular Disorders	neuromuscular disease	Neuromuscular disease	0.0125	HMGCS2,GRIK2,SLC6A2,LRRK2,HLA-DRA	5
Inflammatory Disease, Inflammatory Response, Organismal Injury and Abnormalities, Respiratory Disease	croup	Croup	0.0134	SLC6A2	1
Hereditary Disorder, Metabolic Disease, Neurological Disease, Organismal Injury and Abnormalities	Friedreich ataxia	Friedreich ataxia	0.0134	SLC6A2	1
Cell Death and Survival, Cell Morphology, Nervous System Development and Function, Neurological Disease, Organ Morphology, Organismal Development, Organismal Injury and Abnormalities, Tissue Morphology	loss	Loss of pyramidal neurons	0.0134	GRIK2	1
Nucleic Acid Metabolism, Small Molecule Biochemistry	metabolism	Metabolism of uric acid	0.0134	CARMIL1	1
Organismal Injury and Abnormalities, Reproductive System Disease	priapism	Priapism	0.0134	SLC6A2	1
Cellular Assembly and Organization, Lipid Metabolism, Small Molecule Biochemistry	formation	Formation of lipid bodies	0.0143	PHGDH	1
Hereditary Disorder, Neurological Disease, Organismal Injury and Abnormalities, Psychological Disorders, Skeletal and Muscular Disorders	hereditary early-onset Parkinson disease	Hereditary early-onset Parkinson disease	0.0143	LRRK2	1
Psychological Disorders	late-life depression	Late-life depression	0.0143	SLC6A2	1
Amino Acid Metabolism, Lipid Metabolism, Small Molecule Biochemistry	metabolism	Metabolism of GABA	0.0143	PHGDH	1
Cancer, Dermatological Diseases and Conditions, Developmental Disorder, Hereditary Disorder, Neurological Disease, Organismal Injury and Abnormalities	neurofibromatosis 1	Neurofibromatosis 1	0.0143	SLC6A2	1
Cellular Assembly and Organization	organization	Organization of membrane ruffles	0.0143	CARMIL1	1
Cardiovascular Disease, DNA Replication, Recombination, and Repair, Developmental Disorder, Endocrine System Disorders, Hereditary Disorder, Immunological Disease, Neurological Disease, Organismal Injury and Abnormalities, Skeletal and Muscular Disorders	Shprintzen syndrome	Shprintzen syndrome	0.0143	SLC6A2	1
Hereditary Disorder, Neurological Disease, Organismal Injury and Abnormalities	familial cerebellar ataxia	Familial cerebellar ataxia	0.015	SLC6A2,LRRK2	2
Auditory Disease, Auditory and Vestibular System Development and Function, Cell Morphology, Nervous System Development and Function, Neurological Disease, Organ Morphology, Organismal Development, Organismal Injury and Abnormalities, Tissue Morphology	abnormal morphology	Abnormal morphology of inner hair cells	0.0153	OTOF	1
Cell Morphology, Nervous System Development and Function, Neurological Disease, Tissue Morphology	abnormal morphology	Abnormal morphology of mossy fibers	0.0153	LRRK2	1
Cell Morphology, Cellular Assembly and Organization, Cellular Compromise, Cellular Function and Maintenance	accumulation	Accumulation of autophagic vacuoles	0.0153	SPINK1	1
Nucleic Acid Metabolism, Small Molecule Biochemistry	metabolism	Metabolism of GTP	0.0153	LRRK2	1
Cancer, Gastrointestinal Disease, Organismal Injury and Abnormalities	digestive system cancer	Digestive system cancer	0.0159	CARMIL1,HMGCS2,ZMAT4,GPC5,PHGDH,GRIK2,GBE1,SLC6A2,RBM47,LPCAT2,TTC13,HLA-DRA,TRIM15,SINHCAF,OTOF,SPON1,SPINK1,TRIM10,LRRK2,TBC1D22A,PIK3C2G	21
Digestive System Development and Function, Gastrointestinal Disease, Organ Morphology, Organismal Development, Organismal Injury and Abnormalities	abnormal morphology	Abnormal morphology of duodenum	0.0162	SPINK1	1
Neurological Disease	chemotherapy-induced peripheral neuropathy	Chemotherapy-induced peripheral neuropathy	0.0162	SLC6A2	1
Hereditary Disorder, Neurological Disease, Organismal Injury and Abnormalities, Psychological Disorders, Skeletal and Muscular Disorders	familial late-onset Parkinson disease	Familial late-onset Parkinson disease	0.0162	LRRK2	1
Organismal Injury and Abnormalities, Psychological Disorders	generalized social anxiety disorder	Generalized social anxiety disorder	0.0162	SLC6A2	1
Cancer, Hereditary Disorder, Organismal Injury and Abnormalities, Renal and Urological Disease	papillary renal cell carcinoma type 1	Papillary renal cell carcinoma type 1	0.0162	LRRK2	1
Neurological Disease, Psychological Disorders	recurrent major depression	Recurrent major depression	0.0162	SLC6A2	1
Connective Tissue Disorders, Organismal Injury and Abnormalities, Skeletal and Muscular Disorders	abnormality	Abnormality of limb bone	0.0168	SPON1,SLC6A2	2
Organismal Injury and Abnormalities, Psychological Disorders	agoraphobia	Agoraphobia	0.0172	SLC6A2	1
Cellular Movement, Hematological System Development and Function, Immune Cell Trafficking, Inflammatory Response, Nervous System Development and Function	chemotaxis	Chemotaxis of microglia	0.0172	LRRK2	1
Dermatological Diseases and Conditions, Infectious Diseases, Organismal Injury and Abnormalities	herpes zoster	Herpes zoster	0.0172	SLC6A2	1
Cancer, Gastrointestinal Disease, Organismal Injury and Abnormalities	lip and oral cavity carcinoma	Lip and oral cavity carcinoma	0.0172	GRIK2	1
Cellular Assembly and Organization, Cellular Function and Maintenance	localization	Localization of mitochondria	0.0172	LRRK2	1
Cellular Assembly and Organization, Cellular Function and Maintenance	organization	Organization of nuclear envelope	0.0172	LRRK2	1
Cell-To-Cell Signaling and Interaction, Molecular Transport, Small Molecule Biochemistry	uptake	Uptake of 5-hydroxytryptamine	0.0172	SLC6A2	1
Cancer, Organismal Injury and Abnormalities, Reproductive System Disease	breast cancer	Breast cancer	0.0174	OTOF,SPON1,GBE1,GRIK2,RBM47,LPCAT2,TRIM10,LRRK2,PIK3C2G	9
Cancer, Hematological Disease, Immunological Disease, Organismal Injury and Abnormalities	natural killer cell lymphoma	Natural killer cell lymphoma	0.018	LPCAT2,HLA-DRA	2
Cancer, Gastrointestinal Disease, Organismal Injury and Abnormalities	colorectal neoplasia	Colorectal tumor	0.0181	HMGCS2,GPC5,GRIK2,GBE1,SLC6A2,LPCAT2,TTC13,OTOF,SPON1,SINHCAF,TRIM10,LRRK2,TBC1D22A,PIK3C2G	14
Cancer, Hematological Disease, Immunological Disease, Organismal Injury and Abnormalities	acute myeloid leukemia	Chemoresistant acute myeloid leukemia	0.0181	HLA-DRA	1
Cardiovascular Disease, Neurological Disease, Organismal Injury and Abnormalities	orthostatic intolerance	Orthostatic intolerance	0.0181	SLC6A2	1
Connective Tissue Disorders, Organismal Injury and Abnormalities, Skeletal and Muscular Disorders	pain	Pain of joint	0.0181	SLC6A2	1
Connective Tissue Disorders, Organismal Injury and Abnormalities, Skeletal and Muscular Disorders	spinal stenosis	Spinal stenosis	0.0181	SLC6A2	1
Neurological Disease, Organismal Injury and Abnormalities	walking disability	Walking disability	0.0181	SLC6A2	1
Cardiovascular Disease, Developmental Disorder, Endocrine System Disorders, Hereditary Disorder, Organismal Injury and Abnormalities, Renal and Urological Disease	Williams-Beuren syndrome	Williams-Beuren syndrome	0.0181	SLC6A2	1
Organismal Injury and Abnormalities	cancer pain	Cancer pain	0.0191	SLC6A2	1
Cardiovascular Disease, Developmental Disorder, Hereditary Disorder, Metabolic Disease, Organismal Injury and Abnormalities	dopamine beta-hydroxylase deficiency	Dopamine beta-hydroxylase deficiency	0.0191	SLC6A2	1
Organismal Injury and Abnormalities, Reproductive System Disease	dysmenorrhea	Dysmenorrhea	0.0191	SLC6A2	1
Psychological Disorders	premature ejaculation	Premature ejaculation	0.0191	SLC6A2	1
Cell Morphology, Cellular Assembly and Organization	size	Size of lysosome	0.0191	LRRK2	1
Respiratory Disease	sneeze	Sneeze	0.0191	SLC6A2	1
Cancer, Gastrointestinal Disease, Organismal Injury and Abnormalities	gastroesophageal cancer	Gastroesophageal cancer	0.0196	OTOF,ZMAT4,PHGDH,GRIK2,GBE1,SLC6A2,LRRK2,TTC13,TBC1D22A,PIK3C2G,TRIM15	11
Dermatological Diseases and Conditions, Organ Morphology, Organismal Injury and Abnormalities	abnormal morphology	Abnormal morphology of thin skin	0.02	SPINK1	1
Respiratory Disease	bronchospasm	Bronchospasm	0.02	SLC6A2	1
Cell-To-Cell Signaling and Interaction, Drug Metabolism, Molecular Transport, Small Molecule Biochemistry	efflux	Efflux of dopamine	0.02	SLC6A2	1
Connective Tissue Disorders, Organismal Injury and Abnormalities, Skeletal and Muscular Disorders	multicentric osteolysis	Multicentric osteolysis	0.02	LPCAT2	1
Psychological Disorders	oppositional defiant disorder	Oppositional defiant disorder	0.02	SLC6A2	1
Post-Translational Modification	phosphorylation	Phosphorylation of protein fragment	0.02	LRRK2	1
Neurological Disease, Organismal Injury and Abnormalities	photogenic epilepsy	Photogenic epilepsy	0.02	SLC6A2	1
Dental Disease, Gastrointestinal Disease, Inflammatory Disease, Organismal Injury and Abnormalities	symptomatic irreversible pulpitis	Symptomatic irreversible pulpitis	0.02	SLC6A2	1
Cancer, Gastrointestinal Disease, Organismal Injury and Abnormalities	upper gastrointestinal carcinoma	Upper gastrointestinal carcinoma	0.0204	OTOF,SPON1,ZMAT4,PHGDH,GRIK2,GBE1,RBM47,LRRK2,TTC13,TBC1D22A,PIK3C2G,TRIM15	12
Skeletal and Muscular Disorders	cramp	Cramp of muscle	0.0209	SLC6A2	1
Cell-To-Cell Signaling and Interaction, Cellular Assembly and Organization, Cellular Function and Maintenance, Molecular Transport	priming	Priming of synaptic vesicles	0.0209	OTOF	1
Organismal Injury and Abnormalities, Renal and Urological Disease	stress incontinence	Stress incontinence	0.0209	SLC6A2	1
Connective Tissue Development and Function, Skeletal and Muscular System Development and Function	resorption	Resorption of bone	0.0216	SPON1,SLC6A2	2
Cancer, Neurological Disease, Organismal Injury and Abnormalities	medulloblastoma SHH subtype	Medulloblastoma SHH subtype	0.0219	PIK3C2G	1
Inflammatory Disease, Organismal Injury and Abnormalities, Respiratory Disease	vasomotor rhinitis	Vasomotor rhinitis	0.0219	SLC6A2	1
Respiratory Disease	lower respiratory tract disorder	Lower respiratory tract disorder	0.0222	SLC6A2,LRRK2,GSTCD	3
Hereditary Disorder, Neurological Disease, Organismal Injury and Abnormalities	autosomal recessive neurological disorder	Autosomal recessive neurological disorder	0.0222	OTOF,GBE1,GRIK2,SLC6A2	4
Infectious Diseases	infection	Infection by Herpesviridae	0.0225	CARMIL1,SLC6A2	2
Dermatological Diseases and Conditions, Hair and Skin Development and Function, Organ Morphology, Organismal Injury and Abnormalities	abnormal morphology	Abnormal morphology of sparse hair	0.0228	SPINK1	1
Inflammatory Disease, Inflammatory Response, Organismal Injury and Abnormalities, Respiratory Disease	acute rhinosinusitis	Acute rhinosinusitis	0.0228	SLC6A2	1
Energy Production, Lipid Metabolism, Small Molecule Biochemistry	beta-oxidation	Beta-oxidation of palmitic acid	0.0228	HMGCS2	1
Amino Acid Metabolism, Small Molecule Biochemistry	metabolism	Metabolism of glutamine	0.0228	PHGDH	1
Endocrine System Disorders, Gastrointestinal Disease, Immunological Disease, Metabolic Disease, Organismal Injury and Abnormalities	insulin-dependent diabetes mellitus	Insulin-dependent diabetes mellitus	0.0232	TRIM40,TRIM10,HLA-DRA	3
Cell Cycle	cell cycle progression	Arrest in cell cycle progression of carcinoma cell lines	0.0238	LRRK2	1
Neurological Disease, Organismal Injury and Abnormalities	chronic migraine	Chronic migraine	0.0238	SLC6A2	1
Cellular Function and Maintenance	homeostasis	Homeostasis of neurons	0.0238	SLC6A2	1
Developmental Disorder, Hereditary Disorder, Metabolic Disease, Organismal Injury and Abnormalities	lipofuscinosis	Lipofuscinosis	0.0238	LRRK2	1
Developmental Disorder, Hereditary Disorder, Neurological Disease, Organismal Injury and Abnormalities	severe myoclonic epilepsy in infancy	Severe myoclonic epilepsy in infancy	0.0238	SLC6A2	1
Cancer, Gastrointestinal Disease, Organismal Injury and Abnormalities	oral cavity carcinoma	Oral cavity carcinoma	0.0239	OTOF,SPON1,GRIK2,RBM47,PIK3C2G	5
Metabolic Disease, Organismal Injury and Abnormalities	mitochondrial disorder	Mitochondrial disorder	0.0246	HMGCS2,SLC6A2	2
Neurological Disease, Organismal Injury and Abnormalities	spinocerebellar disease	Spinocerebellar disease	0.0246	SLC6A2,LRRK2	2
Neurological Disease	narcolepsy	Narcolepsy	0.0247	SLC6A2	1
Connective Tissue Disorders, Immunological Disease, Inflammatory Disease, Inflammatory Response, Organismal Injury and Abnormalities, Skeletal and Muscular Disorders	juvenile rheumatoid arthritis	Juvenile rheumatoid arthritis	0.0247	TRIM10,HLA-DRA	2
Cell Death and Survival, Cell Morphology, Nervous System Development and Function, Neurological Disease, Tissue Morphology	loss	Loss of neurons	0.0251	GRIK2,LRRK2	2
Cancer, Endocrine System Disorders, Gastrointestinal Disease, Organismal Injury and Abnormalities	pancreatic ductal adenocarcinoma	Pancreatic ductal adenocarcinoma	0.0252	OTOF,SPON1,PHGDH,GRIK2,SLC6A2,LPCAT2,LRRK2	7
Cancer, Gastrointestinal Disease, Organismal Injury and Abnormalities	large intestine adenocarcinoma	Large intestine adenocarcinoma	0.0253	CARMIL1,HMGCS2,ZMAT4,GPC5,GRIK2,GBE1,SLC6A2,RBM47,LPCAT2,TTC13,HLA-DRA,SINHCAF,OTOF,SPON1,TRIM10,LRRK2,TBC1D22A,PIK3C2G	18
Cell Morphology, Embryonic Development, Organ Development, Organ Morphology, Organismal Development, Organismal Injury and Abnormalities, Respiratory Disease, Respiratory System Development and Function, Tissue Development, Tissue Morphology	abnormal morphology	Abnormal morphology of type II pneumocytes	0.0257	LRRK2	1
Cardiovascular Disease	anesthesia induced hypotension	Anesthesia induced hypotension	0.0257	SLC6A2	1
Psychological Disorders	methamphetamine dependence	Methamphetamine dependence	0.0257	SLC6A2	1
Antimicrobial Response	clearance	Clearance of bacteria	0.0266	LRRK2	1
Carbohydrate Metabolism, Lipid Metabolism, Molecular Transport, Small Molecule Biochemistry	concentration	Concentration of phosphatidylserine	0.0266	PHGDH	1
Neurological Disease, Organismal Injury and Abnormalities, Psychological Disorders, Skeletal and Muscular Disorders	idiopathic Parkinson disease	Idiopathic Parkinson disease	0.0266	SLC6A2	1
Lipid Metabolism, Molecular Transport, Small Molecule Biochemistry	accumulation	Accumulation of ceramide	0.0275	PHGDH	1
Gastrointestinal Disease	constipation	Constipation	0.0275	SLC6A2	1
Lipid Metabolism, Small Molecule Biochemistry	synthesis	Synthesis of platelet activating factor	0.0275	LPCAT2	1
Skeletal and Muscular Disorders	abnormality	Abnormality of lower limb	0.0277	SPON1,SLC6A2	2
Gastrointestinal Disease, Hepatic System Disease, Organismal Injury and Abnormalities	cirrhosis	Cirrhosis of liver	0.0281	SLC6A2,HLA-DRA	2
Hereditary Disorder, Organismal Injury and Abnormalities	X-linked hereditary disease	X-linked hereditary disease	0.0282	CARMIL1,SLC6A2,HLA-DRA	3
Inflammatory Response, Organismal Injury and Abnormalities	inflammation	Inflammation of organ	0.0282	HMGCS2,PHGDH,SLC6A2,SPINK1,LRRK2,HLA-DRA	6
Organismal Injury and Abnormalities, Respiratory Disease	nasal congestion	Nasal congestion	0.0285	SLC6A2	1
Cancer, Organismal Injury and Abnormalities	development	Development of carcinoma	0.0291	HMGCS2,GPC5,PHGDH,GRIK2,GBE1,SLC6A2,RBM47,LPCAT2,TTC13,GSTCD,TRIM15,SINHCAF,OTOF,SPON1,SPINK1,LRRK2,TBC1D22A,PIK3C2G	18
Neurological Disease	movement disorder	Movement Disorders	0.0293	HMGCS2,GRIK2,SLC6A2,LRRK2,HLA-DRA	5
Developmental Disorder, Neurological Disease, Psychological Disorders	Asperger syndrome	Asperger syndrome	0.0294	SLC6A2	1
Neurological Disease, Psychological Disorders	single major depressive episode	Single major depressive episode	0.0294	SLC6A2	1
Cell-To-Cell Signaling and Interaction, Nervous System Development and Function	synaptic transmission	Synaptic transmission of hippocampal neurons	0.0294	GRIK2	1
Cancer, Gastrointestinal Disease, Organismal Injury and Abnormalities	colorectal adenoma	Colorectal adenoma	0.0298	SINHCAF,GRIK2	2
Cellular Assembly and Organization	distribution	Distribution of mitochondria	0.0303	LRRK2	1
Embryonic Development, Nervous System Development and Function, Organ Morphology, Tissue Morphology	quantity	Quantity of neural precursor cells	0.0303	LRRK2	1
Immunological Disease, Inflammatory Disease, Organismal Injury and Abnormalities, Respiratory Disease	seasonal allergic rhinitis	Seasonal allergic rhinitis	0.0303	SLC6A2	1
Cardiovascular Disease, Organismal Injury and Abnormalities, Reproductive System Disease	preeclampsia	Preeclampsia	0.0304	SPON1,SLC6A2,SPINK1	3
Endocrine System Disorders, Gastrointestinal Disease, Metabolic Disease, Organismal Injury and Abnormalities	diabetic complication	Diabetic complication	0.0307	HMGCS2,GRIK2,SLC6A2	3
Immunological Disease, Inflammatory Disease, Organismal Injury and Abnormalities, Respiratory Disease	perennial allergic rhinitis	Perennial allergic rhinitis	0.0313	SLC6A2	1
Cancer, Organismal Injury and Abnormalities	breast or colorectal cancer	Breast or colorectal cancer	0.0322	HMGCS2,GPC5,GRIK2,GBE1,SLC6A2,RBM47,LPCAT2,TTC13,OTOF,SPON1,SINHCAF,TRIM10,LRRK2,TBC1D22A,PIK3C2G	15
Inflammatory Response, Neurological Disease	neuroinflammation	Neuroinflammation	0.0322	LRRK2	1
Cell Signaling, Post-Translational Modification	activation	Activation of MAP kinase kinase	0.0331	LRRK2	1
Neurological Disease, Organismal Injury and Abnormalities	migraine without aura	Migraine without aura	0.0331	SLC6A2	1
Cellular Assembly and Organization, Cellular Function and Maintenance	organization	Organization of endoplasmic reticulum	0.0331	LRRK2	1
Cellular Assembly and Organization	quantity	Quantity of cellular inclusion bodies	0.0331	LRRK2	1
Cell-To-Cell Signaling and Interaction, Drug Metabolism, Molecular Transport, Small Molecule Biochemistry	uptake	Uptake of dopamine	0.0331	SLC6A2	1
Cancer, Gastrointestinal Disease, Organismal Injury and Abnormalities	gastric cancer	Gastric cancer	0.0335	OTOF,PHGDH,GBE1,GRIK2,SLC6A2,LRRK2,TBC1D22A,TTC13,PIK3C2G,TRIM15	10
Nervous System Development and Function, Neurological Disease, Organ Morphology, Organismal Development, Organismal Injury and Abnormalities	abnormal morphology	Abnormal morphology of subventricular zone	0.0341	PHGDH	1
Cell Death and Survival, Cellular Compromise, Neurological Disease, Tissue Morphology	neurodegeneration	Neurodegeneration of dopaminergic neurons	0.0341	LRRK2	1
Nervous System Development and Function, Neurological Disease	abnormal morphology	Abnormal morphology of nervous system	0.0344	OTOF,PHGDH,GRIK2,LRRK2	4
Cancer, Organismal Injury and Abnormalities	head and neck squamous cell cancer	Head and neck squamous cell carcinoma	0.0345	OTOF,SPON1,GPC5,GRIK2,RBM47,LRRK2,TBC1D22A,PIK3C2G	8
Nutritional Disease, Psychological Disorders	binge eating disorder	Binge eating disorder	0.035	SLC6A2	1
Organismal Injury and Abnormalities	hot flashes	Hot flashes	0.035	SLC6A2	1
Auditory Disease	tinnitus	Tinnitus	0.035	SLC6A2	1
Carbohydrate Metabolism	synthesis	Synthesis of polysaccharide	0.0352	GPC5,GBE1	2
Cancer, Dermatological Diseases and Conditions, Organismal Injury and Abnormalities	skin carcinoma	Skin carcinoma	0.0355	OTOF,SPON1,GPC5,GRIK2,LPCAT2	5
Organismal Injury and Abnormalities, Renal and Urological Disease	damage	Damage of kidney	0.0359	GPC5,LRRK2	2
Post-Translational Modification	aggregation	Aggregation of protein	0.0359	LRRK2	1
Cellular Assembly and Organization, Cellular Function and Maintenance, Cellular Movement, Molecular Transport, Nervous System Development and Function	exocytosis	Exocytosis of synaptic vesicles	0.0359	OTOF	1
Connective Tissue Disorders, Inflammatory Disease, Inflammatory Response, Organismal Injury and Abnormalities, Skeletal and Muscular Disorders	hip osteoarthritis	Hip osteoarthritis	0.0359	SLC6A2	1
Cellular Function and Maintenance, Molecular Transport, Small Molecule Biochemistry	quantity	Quantity of chloride	0.0359	LRRK2	1
Inflammatory Response	innate immune response	Innate immune response	0.0361	TRIM10,TRIM15	2
Dermatological Diseases and Conditions, Organ Morphology, Organismal Injury and Abnormalities	abnormal morphology	Abnormal morphology of skin	0.0365	PHGDH,SPINK1	2
Cancer, Gastrointestinal Disease, Organismal Injury and Abnormalities	colon cancer	Colon cancer	0.0365	OTOF,HMGCS2,SINHCAF,GPC5,GRIK2,GBE1,SLC6A2,TRIM10,LRRK2,TTC13,TBC1D22A,PIK3C2G	12
Organismal Injury and Abnormalities	chronic lower back pain	Chronic lower back pain	0.0368	SLC6A2	1
Cardiovascular Disease, Organismal Injury and Abnormalities, Reproductive System Disease	late-onset preeclampsia	Late-onset preeclampsia	0.0368	SPON1	1
Cell Death and Survival, Cell Morphology, Nervous System Development and Function, Neurological Disease, Tissue Morphology	loss	Loss of dopaminergic neurons	0.0368	LRRK2	1
Cell Morphology, Hematological System Development and Function, Nervous System Development and Function	morphology	Morphology of microglia	0.0368	LRRK2	1
Hereditary Disorder, Neurological Disease, Organismal Injury and Abnormalities, Psychological Disorders	trichotillomania	Trichotillomania	0.0368	SLC6A2	1
Gastrointestinal Disease, Hepatic System Disease, Organismal Injury and Abnormalities	damage	Liver Damage	0.0369	LRRK2,HLA-DRA	2
Cancer, Organismal Injury and Abnormalities	malignant neoplasm of aerodigestive tract	Malignant neoplasm of aerodigestive tract	0.0372	OTOF,SPON1,ZMAT4,GRIK2,RBM47,SLC6A2,PIK3C2G	7
Developmental Disorder, Hereditary Disorder, Neurological Disease, Organismal Injury and Abnormalities	fragile X syndrome	Fragile X syndrome	0.0378	SLC6A2	1
Cell Morphology, Nervous System Development and Function, Neurological Disease, Tissue Morphology	abnormal morphology	Abnormal morphology of neurons	0.0385	OTOF,GRIK2,LRRK2	3
Neurological Disease, Organismal Injury and Abnormalities	febrile seizure	Febrile seizure	0.0387	PIK3C2G	1
Cell-To-Cell Signaling and Interaction, Cellular Assembly and Organization, Cellular Development, Cellular Function and Maintenance, Cellular Growth and Proliferation, Nervous System Development and Function, Skeletal and Muscular System Development and Function, Tissue Development	formation	Formation of neuromuscular junctions	0.0387	LRRK2	1
Cellular Movement	release	Release of cells	0.0387	OTOF	1
Neurological Disease, Organismal Injury and Abnormalities	seizures	Seizures	0.0394	GRIK2,SLC6A2,PIK3C2G	3
Cancer, Hereditary Disorder, Organismal Injury and Abnormalities	hereditary cancer	Hereditary cancer	0.0397	SPINK1,LRRK2	2
Cancer, Gastrointestinal Disease, Organismal Injury and Abnormalities	gastro-esophageal carcinoma	Gastro-esophageal carcinoma	0.0399	OTOF,ZMAT4,PHGDH,GBE1,GRIK2,LRRK2,TBC1D22A,TTC13,PIK3C2G,TRIM15	10
Cancer, Organismal Injury and Abnormalities, Reproductive System Disease	carcinoma	Breast carcinoma	0.04	OTOF,GBE1,GRIK2,RBM47,TRIM10,LRRK2,PIK3C2G	7
Cancer, Organismal Injury and Abnormalities	genitourinary adenocarcinoma	Genitourinary adenocarcinoma	0.0405	CARMIL1,ZMAT4,GPC5,GRIK2,SLC6A2,RBM47,LPCAT2,GSTCD,OTOF,SPON1,SINHCAF,SPINK1,TRIM10,LRRK2,PIK3C2G	15
Cancer, Gastrointestinal Disease, Organismal Injury and Abnormalities	colorectal cancer	Colorectal cancer	0.0405	HMGCS2,GPC5,GRIK2,GBE1,SLC6A2,LPCAT2,TTC13,OTOF,SINHCAF,TRIM10,LRRK2,TBC1D22A,PIK3C2G	13
Organ Morphology, Organismal Development, Organismal Injury and Abnormalities, Renal and Urological Disease, Renal and Urological System Development and Function	abnormal morphology	Abnormal morphology of proximal convoluted tubule	0.0406	LRRK2	1
Reproductive System Development and Function	capacitation	Capacitation of sperm	0.0406	SPINK1	1
Organismal Injury and Abnormalities	shoulder pain	Shoulder pain	0.0406	SLC6A2	1
Dermatological Diseases and Conditions, Organismal Injury and Abnormalities	disorder of hair	Disorder of hair	0.0406	SPINK1,LRRK2	2
Cell Death and Survival, Embryonic Development	apoptosis	Apoptosis of embryonic stem cells	0.0415	LRRK2	1
Neurological Disease, Skeletal and Muscular Disorders	psychomotor agitation	Psychomotor agitation	0.0415	SLC6A2	1
Inflammatory Disease, Organismal Injury and Abnormalities, Respiratory Disease	fibrosis	Fibrosis of lung	0.0424	PHGDH,HLA-DRA	2
Cell Death and Survival, Cellular Compromise	cytotoxicity	Cytotoxicity of cytotoxic T cells	0.0424	HLA-DRA	1
Gastrointestinal Disease, Infectious Diseases, Inflammatory Disease, Inflammatory Response, Organismal Injury and Abnormalities, Respiratory Disease	the common cold	The common cold	0.0424	SLC6A2	1
Cancer, Organismal Injury and Abnormalities	pelvic adenocarcinoma	Pelvic adenocarcinoma	0.043	CARMIL1,ZMAT4,GPC5,GRIK2,SLC6A2,RBM47,LPCAT2,GSTCD,OTOF,SPON1,SINHCAF,TRIM10,LRRK2,PIK3C2G	14
Cell-mediated Immune Response, Cellular Development, Cellular Function and Maintenance, Cellular Growth and Proliferation, Embryonic Development, Hematological System Development and Function, Hematopoiesis, Lymphoid Tissue Structure and Development, Organ Development, Organismal Development, Tissue Development	differentiation	Differentiation of memory T lymphocytes	0.0433	HLA-DRA	1
Cellular Function and Maintenance	macropinocytosis	Macropinocytosis	0.0433	CARMIL1	1
Cellular Assembly and Organization, Cellular Function and Maintenance	organization	Organization of lysosome	0.0433	LRRK2	1
Neurological Disease, Psychological Disorders	restless legs syndrome	Restless legs syndrome	0.0433	SLC6A2	1
Organismal Injury and Abnormalities, Psychological Disorders	panic disorder	Panic disorder	0.0442	SLC6A2	1
Neurological Disease, Nutritional Disease, Organismal Injury and Abnormalities, Psychological Disorders	anorexia nervosa	Anorexia nervosa	0.0452	SLC6A2	1
Cell-To-Cell Signaling and Interaction, Drug Metabolism, Molecular Transport, Small Molecule Biochemistry	quantity	Quantity of epinephrine	0.0452	SLC6A2	1
Cancer, Organismal Injury and Abnormalities, Reproductive System Disease	breast or ovarian cancer	Breast or ovarian cancer	0.0466	OTOF,SPON1,SINHCAF,GRIK2,GBE1,RBM47,LPCAT2,TRIM10,LRRK2,PIK3C2G	10
Gastrointestinal Disease	gastroesophageal reflux	Gastroesophageal reflux	0.047	SLC6A2	1
Connective Tissue Disorders, Inflammatory Disease, Inflammatory Response, Organismal Injury and Abnormalities, Skeletal and Muscular Disorders	ankylosing spondylitis	Ankylosing spondylitis	0.0479	SLC6A2	1
Organ Morphology, Organismal Injury and Abnormalities, Renal and Urological Disease	atrophy of kidney	Atrophy of kidney	0.0479	LRRK2	1
Neurological Disease, Organismal Injury and Abnormalities, Psychological Disorders	cocaine dependence	Cocaine dependence	0.0479	SLC6A2	1
Dermatological Diseases and Conditions, Inflammatory Disease, Inflammatory Response, Organismal Injury and Abnormalities	eczema	Eczema	0.0488	SLC6A2	1
Organismal Development, Organismal Injury and Abnormalities	abnormal morphology	Abnormal morphology of head	0.049	OTOF,PHGDH,GRIK2,SLC6A2	4
Neurological Disease, Organismal Injury and Abnormalities	abnormality	Abnormality of cerebral cortex	0.049	GRIK2,LRRK2	2
Inflammatory Disease, Neurological Disease, Skeletal and Muscular Disorders	multiple sclerosis	Multiple Sclerosis	0.049	SLC6A2,HLA-DRA	2
Cancer, Gastrointestinal Disease, Hepatic System Disease, Organismal Injury and Abnormalities	hepatocellular carcinoma	Hepatocellular carcinoma	0.0495	HMGCS2,SPON1,ZMAT4,SPINK1,PIK3C2G	5
Infectious Diseases	acute flu	Acute flu	0.0498	PIK3C2G	1
Cell Signaling, Cellular Function and Maintenance, Molecular Transport, Vitamin and Mineral Metabolism	store-operated calcium influx	Store-operated calcium influx	0.0498	SPINK1	1
Lipid Metabolism, Small Molecule Biochemistry	synthesis	Synthesis of phospholipid	0.05	LPCAT2,PIK3C2G	2

## Sheet: Table S5
Table S5: List of significant diseases and functions of candidate genes under selection in cattle population from Madagascar.
Results were obtained using the Ingenuity Pathway Analysis (QIAGEN Inc., https://www.qiagenbioinformatics.com/products/ingenuity-pathway-analysis)
Categories	Function	Diseases or Functions Annotation	p-value	Molecules	Nb of molecules
Cancer, Dermatological Diseases and Conditions, Organismal Injury and Abnormalities	skin cancer	Skin cancer	2.74e-08	HMGCS2,CPS1,PHGDH,ATP10D,NRP2,AASS,SATB2,DPP6,KCTD8,KCNH1,ZSCAN31,LPCAT2,DPYSL5,SLC4A7,ITGA7,TRIM15,LPIN1,ATP2C1,KCND2,HS6ST1,TRIM10,NUDCD3,TG,CACNA1E,TNFSF11,SFXN5,COL15A1,ABCA12,NR1H4,GRIK2,ANO4,PGBD1,ACTR6,SPIC,BEND4,SCN2A,ANKS1B,SLC17A8,ZCCHC7	39
Cancer, Dermatological Diseases and Conditions, Organismal Injury and Abnormalities	cutaneous melanoma	Cutaneous melanoma	7.12e-08	HMGCS2,CPS1,PHGDH,ATP10D,NRP2,AASS,SATB2,DPP6,KCTD8,KCNH1,ZSCAN31,DPYSL5,SLC4A7,ITGA7,TRIM15,LPIN1,ATP2C1,KCND2,HS6ST1,TRIM10,NUDCD3,TG,CACNA1E,SFXN5,COL15A1,TNFSF11,ABCA12,NR1H4,GRIK2,ANO4,PGBD1,ACTR6,SPIC,BEND4,SCN2A,ANKS1B,SLC17A8,ZCCHC7	38
Cancer, Organismal Injury and Abnormalities	head and neck neoplasia	Head and neck tumor	1.38e-07	HMGCS2,EXOC4,CPS1,PHGDH,ATP10D,NRP2,STPG1,AASS,SATB2,DPP6,KCTD8,KCNH1,ZSCAN31,LPCAT2,DPYSL5,MAPRE3,SLC4A7,ITGA7,TRIM15,LPIN1,ATP2C1,KCND2,HS6ST1,TRIM10,NUDCD3,TG,CACNA1E,TNFSF11,SFXN5,COL15A1,ABCA12,NR1H4,GRIK2,ANO4,PGBD1,ACTR6,KLF7,SPIC,BEND4,SCN2A,ANKS1B,SLC17A8,ZCCHC7	43
Cancer, Organismal Injury and Abnormalities	cancer	Cancer of secretory structure	1.77e-07	HMGCS2,EXOC4,CPS1,PHGDH,ATP10D,NRP2,STPG1,SATB2,DPP6,KCTD8,KCNH1,ZSCAN31,LPCAT2,DPYSL5,MAPRE3,SLC4A7,ITGA7,TRIM15,LPIN1,ATP2C1,KCND2,HS6ST1,TRIM10,NUDCD3,TG,CACNA1E,TNFSF11,SFXN5,COL15A1,ABCA12,NR1H4,GRIK2,ANO4,PGBD1,ACTR6,KLF7,BEND4,SCN2A,LRRC6,ANKS1B,SLC17A8,ZCCHC7	42
Molecular Transport	transport	Transport of ion	1.77e-07	CACNA1E,ATP10D,KCND2,ATP2C1,DPP6,SCN2A,KCNH1,ANO4,TG,SLC17A8,SLC4A7	11
Cancer, Organismal Injury and Abnormalities	melanoma	Melanoma	2.7e-07	HMGCS2,CPS1,PHGDH,ATP10D,NRP2,AASS,SATB2,DPP6,KCTD8,KCNH1,ZSCAN31,DPYSL5,SLC4A7,ITGA7,TRIM15,LPIN1,ATP2C1,KCND2,HS6ST1,TRIM10,NUDCD3,TG,CACNA1E,TNFSF11,SFXN5,COL15A1,ABCA12,NR1H4,GRIK2,ANO4,PGBD1,ACTR6,SPIC,BEND4,SCN2A,LRRC6,ANKS1B,SLC17A8,ZCCHC7	39
Cancer, Organismal Injury and Abnormalities, Reproductive System Disease	endometrioid endometrial adenocarcinoma	Endometrioid endometrial adenocarcinoma	3.89e-07	EXOC4,CPS1,NRP2,AASS,SATB2,DPP6,KCTD8,KCNH1,LPCAT2,MAPRE3,SLC4A7,ITGA7,ATP2C1,KCND2,HS6ST1,TG,CACNA1E,COL15A1,ABCA12,GRIK2,ANO4,PGBD1,SPIC,SCN2A,ANKS1B,SLC17A8,ZCCHC7	27
Molecular Transport	transport	Transport of molecule	5.1e-07	EXOC4,CACNA1E,TNFSF11,ATP10D,SFXN5,ABCA12,NR1H4,GRIK2,DPP6,KCNH1,ANO4,SLC4A7,SPIC,ATP2C1,KCND2,SCN2A,TG,SLC17A8	18
Cancer, Organismal Injury and Abnormalities	abdominal adenocarcinoma	Abdominal adenocarcinoma	7.57e-07	HMGCS2,EXOC4,CPS1,PHGDH,ATP10D,NRP2,STPG1,AASS,SATB2,DPP6,KCTD8,KCNH1,ZSCAN31,LPCAT2,DPYSL5,MAPRE3,SLC4A7,ITGA7,TRIM15,ATP2C1,KCND2,HS6ST1,TRIM10,NUDCD3,TG,CACNA1E,TNFSF11,SFXN5,COL15A1,ABCA12,NR1H4,GRIK2,ANO4,PGBD1,ACTR6,SPIC,BEND4,SCN2A,LRRC6,ANKS1B,SLC17A8,ZCCHC7	42
Cancer, Organismal Injury and Abnormalities	endometrioid carcinoma	Endometrioid carcinoma	8.53e-07	EXOC4,CPS1,ATP10D,NRP2,AASS,SATB2,DPP6,KCTD8,KCNH1,LPCAT2,MAPRE3,SLC4A7,ITGA7,ATP2C1,KCND2,HS6ST1,TG,CACNA1E,COL15A1,ABCA12,GRIK2,ANO4,PGBD1,SPIC,SCN2A,ANKS1B,SLC17A8,ZCCHC7	28
Cancer, Gastrointestinal Disease, Organismal Injury and Abnormalities	pancreatobiliary tumor	Pancreatobiliary tumor	1.24e-06	EXOC4,PHGDH,CACNA1E,TNFSF11,ATP10D,COL15A1,ABCA12,STPG1,SATB2,GRIK2,KCNH1,ZSCAN31,LPCAT2,ANO4,DPYSL5,SLC4A7,BEND4,ATP2C1,KCND2,SCN2A,LRRC6,TG,ANKS1B	23
Cancer, Organismal Injury and Abnormalities	development	Development of malignant tumor	1.27e-06	HMGCS2,EXOC4,CPS1,PHGDH,ATP10D,NRP2,AASS,SATB2,DPP6,KCTD8,KCNH1,ZSCAN31,LPCAT2,DPYSL5,MAPRE3,SLC4A7,ITGA7,TRIM15,ATP2C1,KCND2,HS6ST1,TRIM10,NUDCD3,TG,CACNA1E,COL15A1,ABCA12,NR1H4,GRIK2,ANO4,PGBD1,ACTR6,SPIC,BEND4,SCN2A,LRRC6,ANKS1B,SLC17A8,ZCCHC7	39
Cancer, Gastrointestinal Disease, Hepatic System Disease, Organismal Injury and Abnormalities	hepatobiliary system cancer	Hepatobiliary system cancer	1.33e-06	HMGCS2,EXOC4,CPS1,PHGDH,ATP10D,STPG1,AASS,DPP6,KCTD8,KCNH1,LPCAT2,SLC4A7,KCND2,TRIM10,TG,CACNA1E,COL15A1,TNFSF11,ABCA12,NR1H4,GRIK2,ANO4,PGBD1,SPIC,BEND4,SCN2A,ANKS1B,SLC17A8,ZCCHC7	29
Molecular Transport	transmembrane transport	Transmembrane transport of ion	1.54e-06	CACNA1E,ATP10D,ATP2C1,KCND2,SCN2A,KCNH1,ANO4	7
Cancer, Organismal Injury and Abnormalities	carcinoma	Carcinoma	1.75e-06	HMGCS2,EXOC4,CPS1,PHGDH,ATP10D,NRP2,STPG1,AASS,SATB2,DPP6,KCTD8,KCNH1,ZSCAN31,LPCAT2,DPYSL5,MAPRE3,SLC4A7,ITGA7,TRIM15,LPIN1,ATP2C1,KCND2,HS6ST1,TRIM10,NUDCD3,TG,CACNA1E,TNFSF11,SFXN5,COL15A1,ABCA12,NR1H4,GRIK2,ANO4,PGBD1,ACTR6,KLF7,SPIC,BEND4,SCN2A,LRRC6,ANKS1B,SLC17A8,ZCCHC7	44
Cancer, Gastrointestinal Disease, Organismal Injury and Abnormalities	gastrointestinal adenocarcinoma	Gastrointestinal adenocarcinoma	2.07e-06	HMGCS2,EXOC4,CPS1,PHGDH,ATP10D,NRP2,STPG1,AASS,SATB2,DPP6,KCTD8,KCNH1,ZSCAN31,LPCAT2,DPYSL5,MAPRE3,SLC4A7,ITGA7,TRIM15,ATP2C1,KCND2,TRIM10,NUDCD3,TG,CACNA1E,TNFSF11,SFXN5,COL15A1,ABCA12,NR1H4,GRIK2,ANO4,ACTR6,BEND4,SCN2A,LRRC6,ANKS1B,SLC17A8,ZCCHC7	39
Endocrine System Disorders, Gastrointestinal Disease, Organismal Injury and Abnormalities	pancreatic lesion	Pancreatic lesion	2.2e-06	PHGDH,CACNA1E,TNFSF11,ATP10D,COL15A1,ABCA12,STPG1,SATB2,GRIK2,DPP6,ZSCAN31,LPCAT2,ANO4,DPYSL5,SLC4A7,BEND4,ATP2C1,KCND2,LRRC6,TG,ANKS1B	21
Cancer, Endocrine System Disorders, Gastrointestinal Disease, Organismal Injury and Abnormalities	pancreatic ductal adenocarcinoma	Pancreatic ductal adenocarcinoma	2.52e-06	PHGDH,CACNA1E,TNFSF11,ATP10D,COL15A1,ABCA12,STPG1,SATB2,GRIK2,ZSCAN31,LPCAT2,ANO4,DPYSL5,ATP2C1,KCND2,LRRC6,TG,ANKS1B	18
Cancer, Gastrointestinal Disease, Organismal Injury and Abnormalities	hepatobiliary carcinoma	Hepatobiliary carcinoma	2.94e-06	HMGCS2,EXOC4,CPS1,ATP10D,AASS,STPG1,DPP6,KCTD8,KCNH1,LPCAT2,SLC4A7,KCND2,TRIM10,TG,CACNA1E,COL15A1,TNFSF11,ABCA12,NR1H4,GRIK2,ANO4,PGBD1,SPIC,BEND4,SCN2A,ANKS1B,SLC17A8,ZCCHC7	28
Cancer, Organismal Injury and Abnormalities	neck neoplasm	Neck neoplasm	3.03e-06	HMGCS2,EXOC4,CPS1,ATP10D,NRP2,STPG1,SATB2,DPP6,KCTD8,KCNH1,LPCAT2,DPYSL5,MAPRE3,SLC4A7,ITGA7,TRIM15,LPIN1,ATP2C1,KCND2,HS6ST1,TRIM10,NUDCD3,TG,CACNA1E,TNFSF11,SFXN5,COL15A1,ABCA12,NR1H4,GRIK2,ANO4,PGBD1,ACTR6,KLF7,BEND4,SCN2A,ANKS1B,SLC17A8,ZCCHC7	39
Cancer, Gastrointestinal Disease, Organismal Injury and Abnormalities	gastric adenocarcinoma	Gastric adenocarcinoma	3.5e-06	PHGDH,CPS1,CACNA1E,ATP10D,ABCA12,AASS,NR1H4,GRIK2,DPP6,KCNH1,DPYSL5,MAPRE3,TRIM15,ATP2C1,KCND2,SCN2A,TG,SLC17A8	18
Cancer, Organismal Injury and Abnormalities	development	Development of carcinoma	5.32e-06	HMGCS2,EXOC4,CPS1,PHGDH,ATP10D,NRP2,AASS,SATB2,DPP6,KCTD8,KCNH1,ZSCAN31,LPCAT2,DPYSL5,MAPRE3,SLC4A7,ITGA7,TRIM15,ATP2C1,KCND2,HS6ST1,NUDCD3,TG,CACNA1E,COL15A1,ABCA12,NR1H4,GRIK2,ANO4,PGBD1,ACTR6,SPIC,BEND4,SCN2A,LRRC6,ANKS1B,SLC17A8,ZCCHC7	38
Cancer, Gastrointestinal Disease, Organismal Injury and Abnormalities	gastric cancer	Gastric cancer	6.44e-06	PHGDH,CPS1,CACNA1E,TNFSF11,ATP10D,COL15A1,ABCA12,AASS,NR1H4,GRIK2,DPP6,KCNH1,ANO4,DPYSL5,MAPRE3,TRIM15,ACTR6,BEND4,ATP2C1,KCND2,SCN2A,TG,ANKS1B,SLC17A8	24
Cancer, Organismal Injury and Abnormalities, Reproductive System Disease	female genital tract adenocarcinoma	Female genital tract adenocarcinoma	6.47e-06	EXOC4,CPS1,ATP10D,NRP2,AASS,SATB2,DPP6,KCTD8,KCNH1,LPCAT2,MAPRE3,SLC4A7,ITGA7,ATP2C1,KCND2,HS6ST1,TG,CACNA1E,COL15A1,ABCA12,GRIK2,ANO4,PGBD1,SPIC,SCN2A,ANKS1B,SLC17A8,ZCCHC7	28
Cancer, Gastrointestinal Disease, Hepatic System Disease, Organismal Injury and Abnormalities	cancer	Liver cancer	6.82e-06	HMGCS2,CPS1,PHGDH,ATP10D,STPG1,AASS,DPP6,KCTD8,LPCAT2,SLC4A7,KCND2,TRIM10,TG,CACNA1E,COL15A1,TNFSF11,ABCA12,NR1H4,GRIK2,ANO4,PGBD1,SPIC,BEND4,SCN2A,ANKS1B,SLC17A8,ZCCHC7	27
Cancer, Organismal Injury and Abnormalities	formation	Formation of solid tumor	7.01e-06	HMGCS2,EXOC4,CPS1,PHGDH,ATP10D,NRP2,STPG1,AASS,SATB2,DPP6,KCTD8,KCNH1,ZSCAN31,LPCAT2,DPYSL5,MAPRE3,SLC4A7,ITGA7,TRIM15,LPIN1,ATP2C1,KCND2,HS6ST1,TRIM10,NUDCD3,TG,CACNA1E,COL15A1,ABCA12,NR1H4,GRIK2,ANO4,PGBD1,ACTR6,SPIC,BEND4,SCN2A,LRRC6,ANKS1B,SLC17A8,ZCCHC7	41
Cancer, Endocrine System Disorders, Organismal Injury and Abnormalities	endocrine carcinoma	Endocrine carcinoma	7.16e-06	HMGCS2,EXOC4,CPS1,ATP10D,NRP2,AASS,SATB2,DPP6,KCTD8,KCNH1,LPCAT2,DPYSL5,MAPRE3,SLC4A7,ITGA7,TRIM15,LPIN1,ATP2C1,KCND2,HS6ST1,TRIM10,NUDCD3,TG,CACNA1E,TNFSF11,SFXN5,COL15A1,ABCA12,NR1H4,GRIK2,ANO4,PGBD1,ACTR6,KLF7,BEND4,SCN2A,ANKS1B,SLC17A8,ZCCHC7	39
Cancer, Endocrine System Disorders, Gastrointestinal Disease, Organismal Injury and Abnormalities	pancreatic tumor	Pancreatic tumor	9.31e-06	PHGDH,CACNA1E,TNFSF11,ATP10D,COL15A1,ABCA12,STPG1,SATB2,GRIK2,ZSCAN31,LPCAT2,ANO4,DPYSL5,SLC4A7,BEND4,ATP2C1,KCND2,LRRC6,TG,ANKS1B	20
Cancer, Gastrointestinal Disease, Organismal Injury and Abnormalities	upper gastrointestinal tract cancer	Upper gastrointestinal tract cancer	9.99e-06	CPS1,PHGDH,ATP10D,AASS,SATB2,DPP6,KCNH1,DPYSL5,MAPRE3,ITGA7,TRIM15,ATP2C1,KCND2,TG,CACNA1E,COL15A1,TNFSF11,ABCA12,NR1H4,GRIK2,ANO4,ACTR6,BEND4,SCN2A,ANKS1B,SLC17A8,ZCCHC7	27
Cancer, Organismal Injury and Abnormalities	ductal carcinoma	Ductal carcinoma	1e-05	EXOC4,PHGDH,CACNA1E,TNFSF11,ATP10D,COL15A1,ABCA12,STPG1,SATB2,GRIK2,KCNH1,ZSCAN31,LPCAT2,ANO4,DPYSL5,MAPRE3,ATP2C1,KCND2,LRRC6,TG,ANKS1B	21
Cancer, Endocrine System Disorders, Organismal Injury and Abnormalities	epithelial thyroid cancer	Thyroid carcinoma	1.01e-05	HMGCS2,EXOC4,CPS1,ATP10D,NRP2,SATB2,DPP6,KCTD8,KCNH1,LPCAT2,DPYSL5,MAPRE3,SLC4A7,ITGA7,TRIM15,LPIN1,ATP2C1,KCND2,HS6ST1,TRIM10,NUDCD3,TG,CACNA1E,TNFSF11,SFXN5,COL15A1,ABCA12,NR1H4,GRIK2,ANO4,PGBD1,ACTR6,KLF7,BEND4,SCN2A,ANKS1B,SLC17A8,ZCCHC7	38
Cancer, Organismal Injury and Abnormalities	extracranial solid tumor	Extracranial solid tumor	1.02e-05	HMGCS2,EXOC4,CPS1,PHGDH,ATP10D,NRP2,STPG1,AASS,SATB2,DPP6,KCTD8,KCNH1,ZSCAN31,LPCAT2,DPYSL5,MAPRE3,SLC4A7,ITGA7,TRIM15,LPIN1,ATP2C1,KCND2,HS6ST1,TRIM10,NUDCD3,TG,CACNA1E,TNFSF11,SFXN5,COL15A1,ABCA12,NR1H4,GRIK2,ANO4,PGBD1,ACTR6,KLF7,SPIC,BEND4,SCN2A,LRRC6,ANKS1B,SLC17A8,ZCCHC7	44
Cancer, Gastrointestinal Disease, Organismal Injury and Abnormalities	gastric epithelial cancer	Gastric carcinoma	1.19e-05	PHGDH,CPS1,CACNA1E,ATP10D,COL15A1,ABCA12,AASS,NR1H4,GRIK2,DPP6,KCNH1,ANO4,DPYSL5,MAPRE3,TRIM15,ACTR6,BEND4,ATP2C1,KCND2,SCN2A,TG,ANKS1B,SLC17A8	23
Cancer, Organismal Injury and Abnormalities	head and neck carcinoma	Head and neck carcinoma	1.2e-05	HMGCS2,EXOC4,CPS1,ATP10D,NRP2,STPG1,SATB2,DPP6,KCTD8,KCNH1,LPCAT2,DPYSL5,MAPRE3,SLC4A7,ITGA7,TRIM15,LPIN1,ATP2C1,KCND2,HS6ST1,TRIM10,NUDCD3,TG,CACNA1E,TNFSF11,SFXN5,COL15A1,ABCA12,NR1H4,GRIK2,ANO4,PGBD1,ACTR6,KLF7,BEND4,SCN2A,ANKS1B,SLC17A8,ZCCHC7	39
Cancer, Gastrointestinal Disease, Hepatic System Disease, Organismal Injury and Abnormalities	liver carcinoma	Liver carcinoma	1.37e-05	HMGCS2,CPS1,ATP10D,STPG1,AASS,DPP6,KCTD8,LPCAT2,SLC4A7,KCND2,TRIM10,TG,CACNA1E,COL15A1,TNFSF11,ABCA12,NR1H4,GRIK2,ANO4,PGBD1,SPIC,BEND4,SCN2A,ANKS1B,SLC17A8,ZCCHC7	26
Molecular Transport	transport	Transport of metal	1.64e-05	CACNA1E,SPIC,KCND2,ATP2C1,DPP6,SCN2A,KCNH1,TG	8
Cancer, Organismal Injury and Abnormalities	squamous-cell carcinoma	Squamous-cell carcinoma	1.64e-05	CPS1,CACNA1E,COL15A1,ATP10D,NRP2,ABCA12,STPG1,NR1H4,SATB2,GRIK2,DPP6,KCTD8,KCNH1,ZSCAN31,LPCAT2,PGBD1,SPIC,ATP2C1,KCND2,HS6ST1,SCN2A,TG,ANKS1B,ZCCHC7	24
Lipid Metabolism, Molecular Transport, Small Molecule Biochemistry	transport	Transport of glucosylceramide	1.82e-05	ATP10D,ABCA12	2
Cancer, Gastrointestinal Disease, Organismal Injury and Abnormalities	large intestine adenocarcinoma	Large intestine adenocarcinoma	1.82e-05	HMGCS2,EXOC4,CPS1,ATP10D,NRP2,STPG1,AASS,SATB2,DPP6,KCTD8,KCNH1,ZSCAN31,LPCAT2,DPYSL5,MAPRE3,SLC4A7,ITGA7,ATP2C1,KCND2,TRIM10,NUDCD3,TG,CACNA1E,TNFSF11,SFXN5,COL15A1,ABCA12,NR1H4,GRIK2,ANO4,ACTR6,BEND4,SCN2A,LRRC6,ANKS1B,SLC17A8,ZCCHC7	37
Cancer, Gastrointestinal Disease, Organismal Injury and Abnormalities	upper gastrointestinal carcinoma	Upper gastrointestinal carcinoma	2.02e-05	CPS1,PHGDH,ATP10D,AASS,SATB2,DPP6,KCNH1,DPYSL5,MAPRE3,ITGA7,TRIM15,ATP2C1,KCND2,TG,CACNA1E,COL15A1,ABCA12,NR1H4,GRIK2,ANO4,ACTR6,BEND4,SCN2A,ANKS1B,SLC17A8,ZCCHC7	26
Cancer, Gastrointestinal Disease, Organismal Injury and Abnormalities	digestive system cancer	Digestive system cancer	2.06e-05	HMGCS2,EXOC4,CPS1,PHGDH,ATP10D,NRP2,STPG1,AASS,SATB2,DPP6,KCTD8,KCNH1,ZSCAN31,LPCAT2,DPYSL5,MAPRE3,SLC4A7,ITGA7,TRIM15,ATP2C1,KCND2,TRIM10,NUDCD3,TG,CACNA1E,TNFSF11,SFXN5,COL15A1,ABCA12,NR1H4,GRIK2,ANO4,PGBD1,ACTR6,SPIC,BEND4,SCN2A,LRRC6,ANKS1B,SLC17A8,ZCCHC7	41
Molecular Transport	transport	Transport of metal ion	2.32e-05	CACNA1E,KCND2,ATP2C1,DPP6,SCN2A,KCNH1,TG	7
Cancer, Organismal Injury and Abnormalities	extrapulmonary squamous cell carcinoma	Extrapulmonary squamous cell carcinoma	2.35e-05	CPS1,CACNA1E,ATP10D,COL15A1,NRP2,ABCA12,STPG1,NR1H4,SATB2,GRIK2,DPP6,KCTD8,KCNH1,LPCAT2,PGBD1,SPIC,ATP2C1,KCND2,SCN2A,TG,ANKS1B,ZCCHC7	22
Cancer, Organismal Injury and Abnormalities	intraabdominal organ tumor	Intraabdominal organ tumor	2.47e-05	HMGCS2,EXOC4,CPS1,PHGDH,ATP10D,NRP2,STPG1,AASS,SATB2,DPP6,KCTD8,KCNH1,ZSCAN31,LPCAT2,DPYSL5,MAPRE3,SLC4A7,ITGA7,TRIM15,ATP2C1,KCND2,HS6ST1,TRIM10,NUDCD3,TG,CACNA1E,TNFSF11,SFXN5,COL15A1,ABCA12,NR1H4,GRIK2,ANO4,PGBD1,ACTR6,SPIC,BEND4,SCN2A,LRRC6,ANKS1B,SLC17A8,ZCCHC7	42
Gastrointestinal Disease, Hepatic System Disease, Organismal Injury and Abnormalities	liver lesion	Liver lesion	2.76e-05	HMGCS2,CPS1,PHGDH,ATP10D,STPG1,AASS,DPP6,KCTD8,LPCAT2,SLC4A7,ITGA7,LPIN1,KCND2,TRIM10,TG,CACNA1E,COL15A1,TNFSF11,ABCA12,NR1H4,GRIK2,ANO4,PGBD1,SPIC,BEND4,SCN2A,ANKS1B,SLC17A8,ZCCHC7	29
Cancer, Organismal Injury and Abnormalities	cancer	Cancer of cells	3.12e-05	EXOC4,CPS1,ATP10D,NRP2,STPG1,AASS,SATB2,DPP6,KCTD8,KCNH1,ZSCAN31,LPCAT2,LPIN1,ATP2C1,KCND2,HS6ST1,TG,CACNA1E,COL15A1,TNFSF11,ABCA12,NR1H4,GRIK2,PGBD1,SPIC,SCN2A,ANKS1B,ZCCHC7	28
Organismal Development, Organismal Injury and Abnormalities	abnormal morphology	Abnormal morphology of head	3.46e-05	PHGDH,TNFSF11,KLF7,ABCA12,SATB2,GRIK2,HS6ST1,SCN2A,LRRC6,SLC17A8,SLC4A7	11
Organismal Injury and Abnormalities	benign lesion	Benign lesion	3.55e-05	TNFSF11,KLF7,COL15A1,NRP2,ABCA12,NR1H4,GRIK2,ATP2C1,KCNH1,SCN2A,TG,ITGA7	12
Cancer, Gastrointestinal Disease, Hepatic System Disease, Organismal Injury and Abnormalities	liver tumor	Liver tumor	3.64e-05	HMGCS2,CPS1,PHGDH,ATP10D,STPG1,AASS,DPP6,KCTD8,LPCAT2,SLC4A7,ITGA7,KCND2,TRIM10,TG,CACNA1E,COL15A1,TNFSF11,ABCA12,NR1H4,GRIK2,ANO4,PGBD1,SPIC,BEND4,SCN2A,ANKS1B,SLC17A8,ZCCHC7	28
Cancer, Organismal Injury and Abnormalities	development	Development of adenocarcinoma	4.02e-05	EXOC4,CPS1,ATP10D,NRP2,AASS,SATB2,DPP6,KCTD8,KCNH1,LPCAT2,MAPRE3,SLC4A7,ITGA7,ATP2C1,KCND2,HS6ST1,TG,CACNA1E,COL15A1,ABCA12,GRIK2,ANO4,PGBD1,SPIC,BEND4,SCN2A,LRRC6,ANKS1B,SLC17A8,ZCCHC7	30
Cancer, Gastrointestinal Disease, Organismal Injury and Abnormalities	development	Development of digestive organ tumor	4.24e-05	HMGCS2,EXOC4,CPS1,PHGDH,ATP10D,NRP2,AASS,SATB2,DPP6,KCTD8,KCNH1,ZSCAN31,DPYSL5,MAPRE3,ITGA7,TRIM15,ATP2C1,KCND2,NUDCD3,TG,CACNA1E,COL15A1,ABCA12,NR1H4,GRIK2,ANO4,ACTR6,BEND4,SCN2A,ANKS1B,SLC17A8	31
Respiratory Disease, Respiratory System Development and Function	abnormal morphology	Abnormal morphology of respiratory system	6.42e-05	TNFSF11,ABCA12,SATB2,HS6ST1,LRRC6,ITGA7	6
Cancer, Organismal Injury and Abnormalities, Reproductive System Disease	development	Development of genital tumor	7.53e-05	EXOC4,CPS1,ATP10D,NRP2,AASS,SATB2,DPP6,KCTD8,KCNH1,LPCAT2,MAPRE3,SLC4A7,ITGA7,ATP2C1,KCND2,HS6ST1,TG,CACNA1E,COL15A1,ABCA12,GRIK2,ANO4,PGBD1,SPIC,SCN2A,ANKS1B,SLC17A8,ZCCHC7	28
Cancer, Organismal Injury and Abnormalities	pelvic adenocarcinoma	Pelvic adenocarcinoma	8.31e-05	EXOC4,CPS1,ATP10D,NRP2,AASS,SATB2,DPP6,KCTD8,KCNH1,LPCAT2,MAPRE3,SLC4A7,ITGA7,ATP2C1,KCND2,HS6ST1,TRIM10,TG,CACNA1E,COL15A1,ABCA12,GRIK2,ANO4,PGBD1,ACTR6,SPIC,SCN2A,ANKS1B,SLC17A8,ZCCHC7	30
Developmental Disorder, Neurological Disease	congenital neurological disorder	Congenital neurological disorder	9.98e-05	PHGDH,EXOC4,NRP2,SATB2,ATP2C1,DPP6,HS6ST1,SCN2A,KCNH1,DPYSL5	10
Cancer, Dermatological Diseases and Conditions, Organismal Injury and Abnormalities	skin carcinoma	Skin carcinoma	0.000101	CACNA1E,COL15A1,ABCA12,NR1H4,SATB2,GRIK2,ATP2C1,KCND2,DPP6,LPCAT2,ANKS1B,SLC17A8	12
Cancer, Organismal Injury and Abnormalities	upper aero-digestive squamous cell carcinoma	Upper aero-digestive squamous cell carcinoma	0.000102	CACNA1E,ATP10D,COL15A1,ABCA12,STPG1,NR1H4,SATB2,GRIK2,KCNH1,ATP2C1,SCN2A,ANKS1B,TG,ZCCHC7	14
Cancer, Organismal Injury and Abnormalities	upper aerodigestive tract carcinoma	Upper aerodigestive tract carcinoma	0.000104	CACNA1E,ATP10D,COL15A1,ABCA12,STPG1,NR1H4,SATB2,GRIK2,KCNH1,ITGA7,ATP2C1,KCND2,SCN2A,TG,ANKS1B,ZCCHC7	16
Cancer, Organismal Injury and Abnormalities	neoplasia	Neoplasia of cells	0.000111	EXOC4,CPS1,ATP10D,NRP2,STPG1,AASS,SATB2,DPP6,KCTD8,KCNH1,ZSCAN31,LPCAT2,LPIN1,ATP2C1,KCND2,HS6ST1,TG,CACNA1E,COL15A1,TNFSF11,ABCA12,NR1H4,GRIK2,ANO4,PGBD1,SPIC,SCN2A,ANKS1B,ZCCHC7	29
Cancer, Organismal Injury and Abnormalities, Reproductive System Disease	prostatic carcinoma	Prostatic carcinoma	0.00012	EXOC4,CPS1,CACNA1E,TNFSF11,ATP10D,COL15A1,NRP2,ABCA12,SATB2,GRIK2,DPP6,KCTD8,KCNH1,ANO4,PGBD1,ACTR6,KCND2,TRIM10,TG,ANKS1B	20
Cancer, Organismal Injury and Abnormalities, Reproductive System Disease	tumorigenesis	Tumorigenesis of reproductive tract	0.000122	EXOC4,CPS1,ATP10D,NRP2,AASS,SATB2,DPP6,KCTD8,KCNH1,LPCAT2,MAPRE3,SLC4A7,ITGA7,ATP2C1,KCND2,HS6ST1,TG,CACNA1E,COL15A1,ABCA12,GRIK2,ANO4,PGBD1,SPIC,SCN2A,ANKS1B,SLC17A8,ZCCHC7	28
Cancer, Organismal Injury and Abnormalities	pelvic carcinoma	Pelvic carcinoma	0.000125	EXOC4,CPS1,ATP10D,NRP2,AASS,SATB2,DPP6,KCTD8,KCNH1,LPCAT2,MAPRE3,SLC4A7,ITGA7,ATP2C1,KCND2,HS6ST1,TRIM10,TG,CACNA1E,COL15A1,TNFSF11,ABCA12,GRIK2,ANO4,PGBD1,ACTR6,SPIC,SCN2A,LRRC6,ANKS1B,SLC17A8,ZCCHC7	32
Cell-To-Cell Signaling and Interaction, Nervous System Development and Function	neurotransmission	Neurotransmission	0.000133	EXOC4,KCND2,GRIK2,DPP6,SCN2A,ANKS1B,SLC17A8	7
Cancer, Dermatological Diseases and Conditions, Organismal Injury and Abnormalities	squamous cell skin cancer	Skin squamous cell carcinoma	0.000167	CACNA1E,COL15A1,NR1H4,SATB2,KCND2,ATP2C1,DPP6,LPCAT2,ANKS1B	9
Cancer, Organismal Injury and Abnormalities	extraadrenal retroperitoneal tumor	Extraadrenal retroperitoneal tumor	0.000172	PHGDH,CACNA1E,TNFSF11,ATP10D,COL15A1,ABCA12,STPG1,SATB2,GRIK2,DPP6,ZSCAN31,LPCAT2,ANO4,DPYSL5,SLC4A7,BEND4,ATP2C1,KCND2,LRRC6,TG,ANKS1B	21
Cancer, Organismal Injury and Abnormalities, Reproductive System Disease	prostatic adenocarcinoma	Prostatic adenocarcinoma	0.000192	EXOC4,CPS1,CACNA1E,ATP10D,COL15A1,ABCA12,NRP2,SATB2,GRIK2,DPP6,KCTD8,KCNH1,ANO4,PGBD1,ACTR6,KCND2,TRIM10,TG,ANKS1B	19
Cancer, Organismal Injury and Abnormalities	connective tissue tumor	Connective tissue tumor	0.000224	LPIN1,CPS1,CACNA1E,TNFSF11,COL15A1,ABCA12,SATB2,ATP2C1,DPP6,KCNH1,TRIM10,TG	12
Cancer, Gastrointestinal Disease, Hepatic System Disease, Organismal Injury and Abnormalities	hepatocellular carcinoma	Hepatocellular carcinoma	0.000239	HMGCS2,CPS1,CACNA1E,SPIC,COL15A1,ABCA12,NR1H4,KCND2,DPP6,KCTD8,SCN2A,PGBD1	12
Developmental Disorder, Hereditary Disorder, Neurological Disease, Organismal Injury and Abnormalities	autosomal dominant mental retardation	Autosomal dominant mental retardation	0.000255	SATB2,DPP6,SCN2A,KCNH1	4
Embryonic Development, Nervous System Development and Function, Organ Development, Organismal Development, Tissue Development	formation	Formation of anterior commissure	0.000273	NRP2,TG	2
Cell-To-Cell Signaling and Interaction, Nervous System Development and Function	action potential	Action potential of neurons	0.000277	KCND2,GRIK2,DPP6,SCN2A	4
Molecular Transport	transmembrane transport	Transmembrane transport of cation	0.000277	CACNA1E,KCND2,SCN2A,KCNH1	4
Cancer, Organismal Injury and Abnormalities, Respiratory Disease	respiratory system tumor	Respiratory system tumor	0.000293	HMGCS2,CPS1,CACNA1E,COL15A1,TNFSF11,ATP10D,ABCA12,STPG1,AASS,SATB2,GRIK2,DPP6,KCTD8,ITGA7,PGBD1,KLF7,BEND4,KCND2,HS6ST1,SCN2A,LRRC6,TG,ANKS1B,SLC17A8	24
Cancer, Organismal Injury and Abnormalities, Reproductive System Disease	breast or gynecological cancer	Breast or gynecological cancer	0.000333	EXOC4,CPS1,ATP10D,NRP2,AASS,SATB2,DPP6,KCTD8,KCNH1,LPCAT2,MAPRE3,SLC4A7,ITGA7,ATP2C1,KCND2,HS6ST1,TRIM10,TG,CACNA1E,COL15A1,TNFSF11,ABCA12,GRIK2,ANO4,PGBD1,SPIC,SCN2A,ANKS1B,SLC17A8,ZCCHC7	30
Cell Morphology, Nervous System Development and Function	innervation	Innervation	0.000334	KLF7,NRP2,SLC17A8,ITGA7	4
Cancer, Organismal Injury and Abnormalities, Reproductive System Disease	genital tract cancer	Genital tract cancer	0.000356	EXOC4,CPS1,ATP10D,NRP2,AASS,SATB2,DPP6,KCTD8,KCNH1,LPCAT2,MAPRE3,SLC4A7,ITGA7,ATP2C1,KCND2,HS6ST1,TRIM10,TG,CACNA1E,COL15A1,TNFSF11,ABCA12,GRIK2,ANO4,PGBD1,ACTR6,SPIC,SCN2A,ANKS1B,SLC17A8,ZCCHC7	31
Cancer, Organismal Injury and Abnormalities	head and neck squamous cell cancer	Head and neck squamous cell carcinoma	0.000387	CPS1,CACNA1E,ATP10D,COL15A1,NRP2,ABCA12,STPG1,NR1H4,SATB2,GRIK2,KCTD8,PGBD1,KCND2,SCN2A,TG,ANKS1B,ZCCHC7	17
Cancer, Gastrointestinal Disease, Organismal Injury and Abnormalities	colorectal neoplasia	Colorectal tumor	0.000391	HMGCS2,EXOC4,ATP10D,NRP2,AASS,SATB2,DPP6,KCTD8,KCNH1,ZSCAN31,LPCAT2,MAPRE3,ITGA7,ATP2C1,KCND2,TRIM10,NUDCD3,TG,CACNA1E,COL15A1,ABCA12,NR1H4,GRIK2,ACTR6,BEND4,SCN2A,ANKS1B	27
Cancer, Organismal Injury and Abnormalities	malignant neoplasm of retroperitoneum	Malignant neoplasm of retroperitoneum	0.000436	PHGDH,CACNA1E,TNFSF11,ATP10D,COL15A1,STPG1,ABCA12,SATB2,GRIK2,DPP6,ZSCAN31,LPCAT2,ANO4,DPYSL5,ATP2C1,KCND2,LRRC6,TG,ANKS1B	19
Cancer, Organismal Injury and Abnormalities, Reproductive System Disease	genital tumor	Genital tumor	0.000483	EXOC4,CPS1,ATP10D,NRP2,AASS,SATB2,DPP6,KCTD8,KCNH1,LPCAT2,MAPRE3,SLC4A7,ITGA7,ATP2C1,KCND2,HS6ST1,TRIM10,TG,CACNA1E,COL15A1,TNFSF11,ABCA12,GRIK2,ANO4,PGBD1,ACTR6,SPIC,SCN2A,ANKS1B,SLC17A8,ZCCHC7	31
Cancer, Organismal Injury and Abnormalities	breast or pancreatic cancer	Breast or pancreatic cancer	0.000538	EXOC4,PHGDH,ATP10D,NRP2,STPG1,SATB2,DPP6,ZSCAN31,LPCAT2,DPYSL5,MAPRE3,ITGA7,ATP2C1,KCND2,TRIM10,TG,CACNA1E,COL15A1,TNFSF11,ABCA12,GRIK2,ANO4,SCN2A,LRRC6,ANKS1B	25
Cell Morphology, Tissue Morphology	enlargement	Enlargement of connective tissue cells	0.000557	LPIN1,TNFSF11,TG	3
Cancer, Organismal Injury and Abnormalities	blue round small cell tumor	Blue round small cell tumor	0.000557	HMGCS2,CPS1,CACNA1E,COL15A1,ABCA12,AASS,GRIK2,DPP6,PGBD1,LPIN1,KLF7,KCND2,SCN2A,TG,ANKS1B,SLC17A8	16
Hematological Disease, Metabolic Disease, Organismal Injury and Abnormalities	acidemia	Acidemia	0.000565	CPS1,AASS	2
Cardiovascular System Development and Function, Embryonic Development, Organismal Development, Tissue Development	vascularization	Vascularization of extraembryonic tissue	0.000565	TNFSF11,NRP2	2
Cancer, Organismal Injury and Abnormalities	genitourinary adenocarcinoma	Genitourinary adenocarcinoma	0.00057	EXOC4,CPS1,ATP10D,NRP2,AASS,SATB2,DPP6,KCTD8,KCNH1,LPCAT2,MAPRE3,SLC4A7,ITGA7,ATP2C1,KCND2,HS6ST1,TRIM10,TG,CACNA1E,COL15A1,ABCA12,GRIK2,ANO4,PGBD1,ACTR6,SPIC,SCN2A,ANKS1B,SLC17A8,ZCCHC7	30
Organismal Injury and Abnormalities, Reproductive System Disease	failure of lactation	Failure of lactation	0.000575	KLF7,TNFSF11,SCN2A	3
Cancer, Neurological Disease, Organismal Injury and Abnormalities	astrocytoma	Grade 4 astrocytoma	0.000632	EXOC4,CPS1,PHGDH,CACNA1E,COL15A1,ATP10D,NRP2,ABCA12,STPG1,AASS,SATB2,KCNH1,ZSCAN31,LPCAT2,DPYSL5,SLC4A7,PGBD1,LPIN1,ACTR6,SPIC,ATP2C1,SCN2A,TG,ANKS1B	24
Cancer, Neurological Disease, Organismal Injury and Abnormalities	high grade glioma	Grade 4 high grade glioma	0.000632	EXOC4,CPS1,PHGDH,CACNA1E,COL15A1,ATP10D,NRP2,ABCA12,STPG1,AASS,SATB2,KCNH1,ZSCAN31,LPCAT2,DPYSL5,SLC4A7,PGBD1,LPIN1,ACTR6,SPIC,ATP2C1,SCN2A,TG,ANKS1B	24
Cancer, Neurological Disease, Organismal Injury and Abnormalities	malignant glioma	Grade 4 malignant glioma	0.000632	EXOC4,CPS1,PHGDH,CACNA1E,COL15A1,ATP10D,NRP2,ABCA12,STPG1,AASS,SATB2,KCNH1,ZSCAN31,LPCAT2,DPYSL5,SLC4A7,PGBD1,LPIN1,ACTR6,SPIC,ATP2C1,SCN2A,TG,ANKS1B	24
Cancer, Neurological Disease, Organismal Injury and Abnormalities	brain astrocytoma	Brain astrocytoma	0.000651	EXOC4,CPS1,PHGDH,CACNA1E,COL15A1,ATP10D,NRP2,ABCA12,STPG1,AASS,SATB2,KCNH1,ZSCAN31,LPCAT2,DPYSL5,SLC4A7,PGBD1,LPIN1,ACTR6,SPIC,ATP2C1,SCN2A,TG,ANKS1B	24
Cell Morphology, Cellular Movement, Nervous System Development and Function	innervation	Innervation of neurons	0.000651	KLF7,NRP2,SLC17A8	3
Embryonic Development, Organ Development, Organ Morphology, Organismal Development, Organismal Injury and Abnormalities, Respiratory Disease, Respiratory System Development and Function, Tissue Development	abnormal morphology	Abnormal morphology of lung	0.00068	TNFSF11,ABCA12,HS6ST1,LRRC6	4
Cancer, Connective Tissue Disorders, Organismal Injury and Abnormalities	connective tissue cancer	Connective tissue cancer	0.000685	CACNA1E,TNFSF11,SATB2,ATP2C1,TRIM10	5
Cancer, Organismal Injury and Abnormalities	intrathoracic malignant tumor	Intrathoracic malignant tumor	0.000718	HMGCS2,CPS1,CACNA1E,COL15A1,TNFSF11,ABCA12,AASS,SATB2,GRIK2,DPP6,KCTD8,KCNH1,PGBD1,KLF7,BEND4,KCND2,HS6ST1,SCN2A,LRRC6,TG,ANKS1B,SLC17A8	22
Cancer, Organismal Injury and Abnormalities	grade 3-4 tumor	Grade 3-4 tumor	0.000731	EXOC4,CPS1,PHGDH,ATP10D,NRP2,STPG1,AASS,SATB2,KCNH1,ZSCAN31,LPCAT2,DPYSL5,SLC4A7,ITGA7,LPIN1,ATP2C1,TG,CACNA1E,COL15A1,TNFSF11,ABCA12,PGBD1,ACTR6,SPIC,SCN2A,ANKS1B	26
Cancer, Gastrointestinal Disease, Organismal Injury and Abnormalities	colorectal cancer	Colorectal cancer	0.000854	HMGCS2,EXOC4,ATP10D,NRP2,AASS,SATB2,DPP6,KCTD8,KCNH1,ZSCAN31,LPCAT2,MAPRE3,ITGA7,ATP2C1,KCND2,TRIM10,NUDCD3,TG,CACNA1E,COL15A1,ABCA12,GRIK2,ACTR6,BEND4,SCN2A,ANKS1B	26
Connective Tissue Development and Function, Tissue Development	maturation	Maturation of connective tissue	0.000868	LPIN1,TNFSF11,TG	3
Connective Tissue Disorders, Organismal Injury and Abnormalities, Skeletal and Muscular Disorders	postmenopausal osteoporosis	Postmenopausal osteoporosis	0.000888	TNFSF11,ATP2C1	2
Developmental Disorder, Neurological Disease, Organismal Injury and Abnormalities	congenital encephalopathy	Congenital encephalopathy	0.00108	PHGDH,SATB2,ATP2C1,HS6ST1,SCN2A,KCNH1,DPYSL5	7
Cancer, Organismal Injury and Abnormalities, Respiratory Disease	carcinoma	Lung carcinoma	0.00111	HMGCS2,CPS1,CACNA1E,COL15A1,TNFSF11,ABCA12,AASS,SATB2,GRIK2,DPP6,KCTD8,PGBD1,KLF7,BEND4,KCND2,HS6ST1,SCN2A,LRRC6,TG,ANKS1B,SLC17A8	21
Cancer, Connective Tissue Disorders, Organismal Injury and Abnormalities, Skeletal and Muscular Disorders	bone cancer	Bone cancer	0.00113	CACNA1E,TNFSF11,ATP2C1,TRIM10	4
Hereditary Disorder, Neurological Disease, Organismal Injury and Abnormalities	encephalopathy	Autosomal dominant encephalopathy	0.00114	CACNA1E,SATB2,DPP6,SCN2A,KCNH1	5
Cancer, Organismal Injury and Abnormalities	genitourinary carcinoma	Genitourinary carcinoma	0.00116	EXOC4,CPS1,ATP10D,NRP2,AASS,SATB2,DPP6,KCTD8,KCNH1,LPCAT2,MAPRE3,SLC4A7,ITGA7,ATP2C1,KCND2,HS6ST1,TRIM10,TG,CACNA1E,TNFSF11,COL15A1,ABCA12,GRIK2,ANO4,PGBD1,ACTR6,SPIC,SCN2A,LRRC6,ANKS1B,SLC17A8,ZCCHC7	32
Neurological Disease, Organismal Injury and Abnormalities	seizure disorder	Seizure disorder	0.00124	CACNA1E,NRP2,KCND2,GRIK2,ATP2C1,SCN2A,SLC17A8	7
Connective Tissue Development and Function, Connective Tissue Disorders, Organismal Development, Organismal Injury and Abnormalities, Skeletal and Muscular Disorders, Skeletal and Muscular System Development and Function, Tissue Development	abnormal morphology	Abnormal morphology of skull	0.00128	TNFSF11,SATB2,LRRC6,SLC4A7	4
Developmental Disorder, Neurological Disease, Organismal Injury and Abnormalities	mental retardation	Mental retardation	0.00136	CPS1,NRP2,SATB2,GRIK2,DPP6,SCN2A,KCNH1	7
Cell-To-Cell Signaling and Interaction, Nervous System Development and Function	synaptic transmission	Synaptic transmission of hippocampal neurons	0.00137	GRIK2,ANKS1B	2
Neurological Disease, Organismal Injury and Abnormalities	encephalopathy	Early-onset encephalopathy	0.00148	CACNA1E,KCND2,GRIK2,SCN2A	4
Auditory Disease, Neurological Disease, Organismal Injury and Abnormalities	degeneration	Degeneration of spiral ganglion	0.00155	SLC17A8,SLC4A7	2
Cell Morphology, Tissue Morphology	morphology	Morphology of connective tissue cells	0.00156	LPIN1,TNFSF11,NR1H4,TG,SLC4A7	5
Connective Tissue Disorders, Developmental Disorder, Digestive System Development and Function, Gastrointestinal Disease, Organismal Development, Organismal Injury and Abnormalities, Skeletal and Muscular Disorders	abnormal morphology	Abnormal morphology of everted lip	0.00176	ABCA12	1
Connective Tissue Development and Function, Connective Tissue Disorders, Organ Morphology, Organismal Injury and Abnormalities, Skeletal and Muscular Disorders, Skeletal and Muscular System Development and Function, Tissue Development	abnormal morphology	Abnormal morphology of hyoid bone body	0.00176	SATB2	1
Cellular Assembly and Organization	accumulation	Accumulation of early endosomes	0.00176	NRP2	1
Cellular Assembly and Organization	accumulation	Accumulation of late endosomes	0.00176	NRP2	1
Cellular Growth and Proliferation	accumulation	Accumulation of macrophage cancer cell lines	0.00176	TNFSF11	1
Hematological Disease, Immunological Disease, Organismal Injury and Abnormalities	acquired hemophagocytic lymphohistiocytosis	Acquired hemophagocytic lymphohistiocytosis	0.00176	SPIC	1
Cell-To-Cell Signaling and Interaction, Nervous System Development and Function	action potential	Action potential of gonadal cell lines	0.00176	SCN2A	1
Developmental Disorder, Hematological Disease, Hereditary Disorder, Metabolic Disease, Organismal Injury and Abnormalities	alpha-aminoadipic semialdehyde deficiency	Alpha-aminoadipic semialdehyde deficiency	0.00176	AASS	1
Cell Death and Survival, Embryonic Development	apoptosis	Apoptosis of lobulo-alveolar bud cells	0.00176	TNFSF11	1
Dermatological Diseases and Conditions, Hereditary Disorder, Organismal Injury and Abnormalities	Hailey-Hailey disease	Autosomal dominant Hailey-Hailey disease	0.00176	ATP2C1	1
Auditory Disease, Hereditary Disorder, Neurological Disease, Organismal Injury and Abnormalities	autosomal dominant deafness type 25	Autosomal dominant deafness type 25	0.00176	SLC17A8	1
Developmental Disorder, Hereditary Disorder, Neurological Disease, Organismal Injury and Abnormalities	autosomal dominant mental retardation type 33	Autosomal dominant mental retardation type 33	0.00176	DPP6	1
Hereditary Disorder, Organismal Injury and Abnormalities, Renal and Urological Disease, Skeletal and Muscular Disorders	autosomal recessive acute recurrent myoglobinuria	Autosomal recessive acute recurrent myoglobinuria	0.00176	LPIN1	1
Dermatological Diseases and Conditions, Developmental Disorder, Hereditary Disorder, Organismal Injury and Abnormalities	autosomal recessive congenital ichthyosis type 4A	Autosomal recessive congenital ichthyosis type 4A	0.00176	ABCA12	1
Dermatological Diseases and Conditions, Developmental Disorder, Hereditary Disorder, Organismal Injury and Abnormalities	harlequin ichthyosis	Autosomal recessive harlequin ichthyosis	0.00176	ABCA12	1
Developmental Disorder, Hereditary Disorder, Neurological Disease, Organismal Injury and Abnormalities	autosomal recessive mental retardation type 6	Autosomal recessive mental retardation type 6	0.00176	GRIK2	1
Connective Tissue Disorders, Developmental Disorder, Hereditary Disorder, Organismal Injury and Abnormalities, Skeletal and Muscular Disorders	autosomal recessive osteopetrosis type 2	Autosomal recessive osteopetrosis type 2	0.00176	TNFSF11	1
Small Molecule Biochemistry	biosynthesis	Biosynthesis of carbamoyl phosphate	0.00176	CPS1	1
Cell-To-Cell Signaling and Interaction, Cellular Assembly and Organization	cell-cell fusion	Cell-cell fusion of bone marrow cells	0.00176	TNFSF11	1
Developmental Disorder, Hereditary Disorder, Neurological Disease, Organismal Injury and Abnormalities	chromosome 2q32-q33 deletion syndrome	Chromosome 2q32-q33 deletion syndrome	0.00176	SATB2	1
Endocrine System Development and Function, Endocrine System Disorders, Organ Morphology, Organismal Development, Organismal Injury and Abnormalities	congenital euthyroid goiter	Congenital euthyroid goiter	0.00176	TG	1
Cellular Assembly and Organization, Nervous System Development and Function	defasciculation	Defasciculation of sensory neurons	0.00176	NRP2	1
Cellular Development, Nervous System Development and Function, Tissue Development	differentiation	Delay in initiation of differentiation of hippocampal neurons	0.00176	ATP2C1	1
Cellular Development	differentiation	Delay in initiation of differentiation of neuroblastoma cell lines	0.00176	ATP2C1	1
Embryonic Development, Nervous System Development and Function, Organ Development, Organismal Development, Tissue Development	development	Development of habenulopeduncular tract	0.00176	NRP2	1
Cell Morphology, Nervous System Development and Function, Tissue Morphology	diameter	Diameter of primary dendrite	0.00176	DPYSL5	1
Developmental Disorder, Hereditary Disorder, Neurological Disease, Organismal Injury and Abnormalities	early infantile epileptic encephalopathy type 11	Early infantile epileptic encephalopathy type 11	0.00176	SCN2A	1
Developmental Disorder, Hereditary Disorder, Neurological Disease, Organismal Injury and Abnormalities	early infantile epileptic encephalopathy type 69	Early infantile epileptic encephalopathy type 69	0.00176	CACNA1E	1
Cardiovascular Disease, Hematological Disease, Metabolic Disease, Organismal Injury and Abnormalities	elevated high density lipoprotein cholesterol	Elevated high density lipoprotein cholesterol	0.00176	NR1H4	1
Cell-To-Cell Signaling and Interaction, Cellular Compromise, Cellular Function and Maintenance	endoplasmic reticulum stress response	Endoplasmic reticulum stress response of bone marrow-derived macrophages	0.00176	TNFSF11	1
Cancer, Cellular Development, Cellular Growth and Proliferation, Organismal Injury and Abnormalities, Respiratory Disease, Tumor Morphology	expansion	Expansion of lung cancer cells	0.00176	TNFSF11	1
Nervous System Development and Function	fasciculation	Fasciculation of spinal nerve	0.00176	NRP2	1
Cellular Development, Cellular Growth and Proliferation, Connective Tissue Development and Function, Tissue Development	formation	Formation of bone-derived cells	0.00176	TNFSF11	1
Lipid Metabolism, Small Molecule Biochemistry	hydroxylation	Hydroxylation of bile acid	0.00176	NR1H4	1
Connective Tissue Disorders, Endocrine System Disorders, Hematological Disease, Organismal Injury and Abnormalities	hypercalcemia	Hypercalcemia of blood	0.00176	TNFSF11	1
Cell-To-Cell Signaling and Interaction, Cellular Growth and Proliferation, Endocrine System Development and Function	hyperexcitation	Hyperexcitation of chromaffin cells	0.00176	KCNH1	1
Dermatological Diseases and Conditions, Organismal Injury and Abnormalities	hyperkeratosis	Hyperkeratosis of epithelial tissue	0.00176	NR1H4	1
Developmental Disorder, Neurological Disease, Organismal Injury and Abnormalities	hypoplasia	Hypoplasia of diencephalon	0.00176	PHGDH	1
Developmental Disorder, Neurological Disease, Organismal Injury and Abnormalities	hypoplasia	Hypoplasia of ganglionic eminences	0.00176	PHGDH	1
Lipid Metabolism, Small Molecule Biochemistry	induction	Induction of sphingomyelin	0.00176	TG	1
Cell Morphology, Cellular Movement, Nervous System Development and Function, Tissue Development	innervation	Innervation of olfactory glomeruli	0.00176	NRP2	1
Cell Morphology, Hair and Skin Development and Function, Nervous System Development and Function	innervation	Innervation of vibrissal pad	0.00176	ITGA7	1
Connective Tissue Disorders, Metabolic Disease, Neurological Disease, Organismal Injury and Abnormalities	lipoatrophy	Lipoatrophy of epineurium	0.00176	LPIN1	1
Cell Death and Survival, Cell Morphology, Nervous System Development and Function, Neurological Disease, Tissue Morphology	loss	Loss of hilar interneurons	0.00176	GRIK2	1
Organismal Injury and Abnormalities, Tissue Morphology	loss	Loss of lamellar epidermal permeability barrier	0.00176	ABCA12	1
Cellular Function and Maintenance	maintenance	Maintenance of osteoclasts	0.00176	TNFSF11	1
Tissue Morphology	mass	Mass of inguinal tissue	0.00176	NR1H4	1
Hereditary Disorder, Metabolic Disease, Organismal Injury and Abnormalities	mitochondrial HMG-CoA synthase deficiency	Mitochondrial HMG-CoA synthase deficiency	0.00176	HMGCS2	1
Developmental Disorder, Hereditary Disorder, Organismal Injury and Abnormalities	Neu-Laxova syndrome type 1	Neu-Laxova syndrome type 1	0.00176	PHGDH	1
Embryonic Development, Tissue Morphology	opening	Opening of neural tube	0.00176	ATP2C1	1
Nervous System Development and Function	organization	Organization of cranial nerve	0.00176	NRP2	1
Nervous System Development and Function	organization	Organization of spinal nerve	0.00176	NRP2	1
Cell-To-Cell Signaling and Interaction, Cellular Function and Maintenance, Nervous System Development and Function	paired-pulse facilitation	Paired-pulse facilitation of mossy fiber cells	0.00176	GRIK2	1
Cardiovascular Disease, Hereditary Disorder, Organismal Injury and Abnormalities, Skeletal and Muscular Disorders	paroxysmal familial ventricular fibrillation type 2	Paroxysmal familial ventricular fibrillation type 2	0.00176	DPP6	1
Nervous System Development and Function	pathfinding	Pathfinding of vomeronasal nerve	0.00176	NRP2	1
Cellular Function and Maintenance	persistence	Persistence of dendritic cells	0.00176	TNFSF11	1
Hereditary Disorder, Metabolic Disease, Organismal Injury and Abnormalities	phosphoglycerate dehydrogenase deficiency	Phosphoglycerate dehydrogenase deficiency	0.00176	PHGDH	1
Lipid Metabolism, Small Molecule Biochemistry	precipitation	Precipitation of cholesterol	0.00176	NR1H4	1
Lymphoid Tissue Structure and Development	presence	Presence of lymph node	0.00176	TNFSF11	1
Developmental Disorder, Hereditary Disorder, Organismal Injury and Abnormalities, Respiratory Disease	primary ciliary dyskinesia type 19	Primary ciliary dyskinesia type 19	0.00176	LRRC6	1
Lipid Metabolism, Small Molecule Biochemistry	processing	Processing of glucosylceramide	0.00176	ABCA12	1
Gastrointestinal Disease, Hepatic System Disease, Hereditary Disorder, Organismal Injury and Abnormalities	progressive familial intrahepatic cholestasis type 5	Progressive familial intrahepatic cholestasis type 5	0.00176	NR1H4	1
Cardiovascular System Development and Function, Digestive System Development and Function, Gastrointestinal Disease, Hepatic System Disease, Organismal Injury and Abnormalities	proliferation	Proliferation of bile ductule	0.00176	NR1H4	1
Skeletal and Muscular System Development and Function, Tissue Morphology	quantity	Quantity of marrow space	0.00176	TNFSF11	1
Amino Acid Metabolism, Molecular Transport, Small Molecule Biochemistry	release	Release of L-triiodothyronine	0.00176	TG	1
Cell Morphology, Hematological System Development and Function, Inflammatory Response	size	Size of bone marrow-derived macrophages	0.00176	TNFSF11	1
Cellular Assembly and Organization	stabilization	Stabilization of microtubule bundles	0.00176	MAPRE3	1
Cellular Assembly and Organization, Cellular Function and Maintenance	stabilization	Stabilization of midbody	0.00176	MAPRE3	1
Cell Death and Survival	survival	Survival of Langerhans cells	0.00176	TNFSF11	1
Developmental Disorder, Endocrine System Disorders, Hereditary Disorder, Neurological Disease, Organismal Injury and Abnormalities, Reproductive System Disease, Respiratory Disease	susceptibility to hypogonadotropic hypogonadism 15 with anosmia	Susceptibility to hypogonadotropic hypogonadism 15 with anosmia	0.00176	HS6ST1	1
Cardiovascular Disease, Hereditary Disorder, Organismal Injury and Abnormalities, Respiratory Disease	susceptibility to neonatal pulmonary hypertension	Susceptibility to neonatal pulmonary hypertension	0.00176	CPS1	1
Cell-To-Cell Signaling and Interaction, Connective Tissue Development and Function	targeting	Targeting of osteoclast precursor cells	0.00176	TNFSF11	1
Cell-To-Cell Signaling and Interaction, Connective Tissue Development and Function, Skeletal and Muscular System Development and Function	targeting	Targeting of osteoclasts	0.00176	TNFSF11	1
Developmental Disorder, Hereditary Disorder, Neurological Disease, Organismal Injury and Abnormalities	Temple-Baraitser syndrome	Temple-Baraitser syndrome	0.00176	KCNH1	1
Nervous System Development and Function	morphology	Morphology of nervous system	0.00179	PHGDH,KLF7,NRP2,GRIK2,KCND2,SCN2A,LRRC6,DPYSL5,SLC17A8	9
Cancer, Neurological Disease, Organismal Injury and Abnormalities	glioma cancer	Grade 3-4 glioma cancer	0.00181	EXOC4,CPS1,PHGDH,ATP10D,NRP2,STPG1,AASS,SATB2,KCNH1,ZSCAN31,LPCAT2,DPYSL5,SLC4A7,ITGA7,LPIN1,ATP2C1,TG,CACNA1E,COL15A1,ABCA12,PGBD1,ACTR6,SPIC,SCN2A,ANKS1B	25
Cancer, Organismal Injury and Abnormalities	lymphoreticular neoplasm	Lymphoreticular neoplasm	0.00181	EXOC4,CACNA1E,TNFSF11,COL15A1,NRP2,ABCA12,AASS,SATB2,GRIK2,KCNH1,LPCAT2,ANO4,LPIN1,SCN2A,TG,ANKS1B	16
Developmental Disorder, Hereditary Disorder, Neurological Disease, Organismal Injury and Abnormalities	autosomal dominant early infantile epileptic encephalopathy	Autosomal dominant early infantile epileptic encephalopathy	0.00184	CACNA1E,SCN2A	2
Cell Death and Survival, Neurological Disease, Organismal Injury and Abnormalities	apoptosis	Apoptosis of hippocampal neurons	0.00205	ATP2C1,KCND2	2
Organismal Development, Skeletal and Muscular Disorders, Skeletal and Muscular System Development and Function	abnormal morphology	Abnormal morphology of limb	0.00209	TNFSF11,SATB2,HS6ST1,ITGA7	4
Cell-To-Cell Signaling and Interaction, Nervous System Development and Function	synaptic transmission	Synaptic transmission	0.00216	EXOC4,KCND2,GRIK2,DPP6,ANKS1B	5
Molecular Transport	transport	Transport of monovalent inorganic cation	0.00217	KCND2,DPP6,SCN2A,KCNH1	4
Amino Acid Metabolism, Small Molecule Biochemistry	release	Release of amino acids	0.00235	CACNA1E,TG,SLC17A8	3
Cellular Function and Maintenance, Endocrine System Development and Function, Endocrine System Disorders, Gastrointestinal Disease, Organ Development, Organismal Injury and Abnormalities	function	Function of beta islet cells	0.00238	CACNA1E,NR1H4	2
Neurological Disease, Organismal Injury and Abnormalities	brain lesion	Brain lesion	0.00239	EXOC4,CPS1,PHGDH,ATP10D,NRP2,STPG1,AASS,SATB2,KCNH1,ZSCAN31,LPCAT2,DPYSL5,SLC4A7,ITGA7,LPIN1,ATP2C1,HS6ST1,TG,CACNA1E,COL15A1,TNFSF11,ABCA12,ANO4,PGBD1,ACTR6,SPIC,SCN2A,ANKS1B	28
Molecular Transport	transport	Transport of K+	0.0024	KCND2,DPP6,KCNH1	3
Neurological Disease, Organismal Injury and Abnormalities	cognitive impairment	Cognitive impairment	0.00243	CPS1,NRP2,SATB2,GRIK2,ATP2C1,DPP6,KCNH1,SCN2A	8
Cancer, Gastrointestinal Disease, Organismal Injury and Abnormalities	colorectal carcinomagenesis	Colorectal carcinoma	0.00243	HMGCS2,EXOC4,CACNA1E,ATP10D,NRP2,ABCA12,AASS,SATB2,GRIK2,DPP6,KCTD8,KCNH1,ZSCAN31,MAPRE3,ITGA7,ACTR6,BEND4,ATP2C1,KCND2,SCN2A,NUDCD3,TG,ANKS1B	23
Developmental Disorder, Neurological Disease, Organismal Injury and Abnormalities	syndromic mental retardation	Syndromic mental retardation	0.00246	SATB2,DPP6,SCN2A,KCNH1	4
Cancer, Organismal Injury and Abnormalities	malignant connective or soft tissue neoplasm	Malignant connective or soft tissue neoplasm	0.00247	LPIN1,CPS1,CACNA1E,TNFSF11,ABCA12,SATB2,ATP2C1,DPP6,TRIM10,TG	10
Hematological System Development and Function, Lymphoid Tissue Structure and Development, Organ Morphology, Organismal Development, Tissue Morphology	mass	Mass of spleen	0.00253	SPIC,TNFSF11,NR1H4	3
Neurological Disease, Organismal Injury and Abnormalities	seizures	Seizures	0.00254	CACNA1E,NRP2,KCND2,GRIK2,SCN2A,SLC17A8	6
Cancer, Gastrointestinal Disease, Organismal Injury and Abnormalities	colon tumor	Colon tumor	0.00258	HMGCS2,EXOC4,CACNA1E,ATP10D,NRP2,ABCA12,NR1H4,GRIK2,DPP6,KCTD8,KCNH1,ZSCAN31,MAPRE3,ITGA7,ACTR6,BEND4,ATP2C1,KCND2,SCN2A,TRIM10,NUDCD3,TG,ANKS1B	23
Organismal Development, Skeletal and Muscular Disorders, Skeletal and Muscular System Development and Function	abnormal morphology	Abnormal morphology of hindlimb	0.00262	SATB2,ITGA7	2
Lipid Metabolism, Small Molecule Biochemistry	metabolism	Metabolism of triacylglycerol	0.00263	LPIN1,CPS1,NR1H4	3
Developmental Disorder, Hereditary Disorder, Neurological Disease, Organismal Injury and Abnormalities	familial mental retardation	Familial mental retardation	0.00275	SATB2,GRIK2,DPP6,SCN2A,KCNH1	5
Developmental Disorder, Neurological Disease, Organismal Injury and Abnormalities	overgrowth syndrome with intellectual disability	Overgrowth syndrome with intellectual disability	0.00286	DPP6,SCN2A	2
Developmental Disorder, Neurological Disease, Organismal Injury and Abnormalities	developmental epilepsy	Developmental epilepsy	0.00287	CACNA1E,KCND2,SCN2A	3
Skeletal and Muscular Disorders	abnormality	Abnormality of limb	0.00295	COL15A1,TNFSF11,SATB2,HS6ST1,ITGA7	5
Cancer, Hematological Disease, Organismal Injury and Abnormalities	malignant myeloid neoplasm	Malignant myeloid neoplasm	0.00301	CACNA1E,TNFSF11,COL15A1,NRP2,ABCA12,GRIK2,KCNH1,SCN2A,ANO4,ANKS1B,TG	11
Connective Tissue Development and Function, Organismal Development, Skeletal and Muscular System Development and Function, Tissue Development	morphology	Morphology of cranium	0.00303	TNFSF11,SATB2,SLC4A7	3
Cardiovascular System Development and Function	morphology	Morphology of vasculature	0.00311	COL15A1,HS6ST1,LRRC6,SLC4A7,ITGA7	5
Neurological Disease, Organismal Injury and Abnormalities	epilepsy	Early-onset epilepsy	0.00313	CACNA1E,KCND2,SCN2A	3
Cancer, Gastrointestinal Disease, Organismal Injury and Abnormalities	oral cavity carcinoma	Oral cavity carcinoma	0.00316	CACNA1E,COL15A1,ABCA12,NR1H4,SATB2,GRIK2,SCN2A,ANKS1B,ZCCHC7	9
Cancer, Hematological Disease, Organismal Injury and Abnormalities	bone marrow cancer	Bone marrow cancer	0.00331	CACNA1E,TNFSF11,COL15A1,NRP2,ABCA12,GRIK2,KCNH1,SCN2A,ANO4,ANKS1B,TG	11
Cell Morphology, Nervous System Development and Function, Neurological Disease, Organ Morphology, Organismal Development, Organismal Injury and Abnormalities, Tissue Morphology	abnormal morphology	Abnormal morphology of pyramidal neurons	0.00339	KLF7,GRIK2	2
Cardiovascular Disease, Hereditary Disorder, Metabolic Disease, Organismal Injury and Abnormalities	hereditary Wolff-Parkinson-White syndrome	Hereditary Wolff-Parkinson-White syndrome	0.00339	CACNA1E,DPP6	2
Developmental Disorder	developmental disorder	Severe developmental disorder	0.00339	TNFSF11,SCN2A	2
Neurological Disease, Organismal Injury and Abnormalities	hydrocephalus	Hydrocephalus	0.00352	ATP2C1,LRRC6,DPYSL5	3
Cell Morphology, Connective Tissue Development and Function, Tissue Morphology	abnormal morphology	Abnormal morphology of type I fibrocytes	0.00352	SLC4A7	1
Metabolic Disease, Organismal Injury and Abnormalities	acute hyperammonemia	Acute hyperammonemia	0.00352	CPS1	1
Hereditary Disorder, Metabolic Disease, Neurological Disease, Organismal Injury and Abnormalities, Skeletal and Muscular Disorders	acute necrotizing encephalopathy	Acute necrotizing encephalopathy	0.00352	BEND4	1
Cell-To-Cell Signaling and Interaction, Hematological System Development and Function, Hypersensitivity Response, Immune Cell Trafficking, Inflammatory Response	adhesion	Adhesion of mucosal mast cells	0.00352	ITGA7	1
Neurological Disease, Skeletal and Muscular Disorders	adult onset transitory hindlimb paralysis	Adult onset transitory hindlimb paralysis	0.00352	LPIN1	1
Hematological System Development and Function, Lymphoid Tissue Structure and Development, Tissue Morphology	area	Area of B-cell follicle	0.00352	TNFSF11	1
Developmental Disorder, Hereditary Disorder, Neurological Disease, Organismal Injury and Abnormalities	benign familial infantile seizures 3	Benign familial infantile seizures 3	0.00352	SCN2A	1
Cancer, Gastrointestinal Disease, Organismal Injury and Abnormalities	benign neoplasm of esophagus	Benign neoplasm of esophagus	0.00352	ATP2C1	1
Lipid Metabolism, Small Molecule Biochemistry	binding	Binding of bile acid	0.00352	NR1H4	1
Developmental Disorder, Organismal Injury and Abnormalities	bleeding	Bleeding of embryo	0.00352	NRP2	1
Cancer, Hematological Disease, Immunological Disease, Organismal Injury and Abnormalities	CCND2 overexpression positive mantle cell lymphoma	CCND2 overexpression positive mantle cell lymphoma	0.00352	TNFSF11	1
Cancer, Hematological Disease, Immunological Disease, Organismal Injury and Abnormalities	CCND3 overexpression positive mantle cell lymphoma	CCND3 overexpression positive mantle cell lymphoma	0.00352	TNFSF11	1
Cellular Compromise	calcification	Calcification of fibroblasts	0.00352	TNFSF11	1
Developmental Disorder, Hereditary Disorder, Metabolic Disease, Organismal Injury and Abnormalities	carbamoyl-phosphate synthase I deficiency	Carbamoyl-phosphate synthase I deficiency	0.00352	CPS1	1
Cellular Development, Nervous System Development and Function	commitment	Commitment of amacrine cells	0.00352	SATB2	1
Developmental Disorder, Hereditary Disorder, Organismal Injury and Abnormalities, Skeletal and Muscular Disorders	congenital muscular dystrophy due to integrin alpha-7 deficiency	Congenital muscular dystrophy due to integrin alpha-7 deficiency	0.00352	ITGA7	1
Cell Cycle, Cell-To-Cell Signaling and Interaction, Cellular Growth and Proliferation	contact growth inhibition	Contact growth inhibition of macrophage cancer cell lines	0.00352	TNFSF11	1
Cell Cycle, Cellular Movement	cytokinesis	Cytokinesis of bone marrow-derived macrophages	0.00352	TNFSF11	1
Cellular Compromise	depletion	Depletion of neuroglia	0.00352	HS6ST1	1
Cellular Development, Cellular Growth and Proliferation, Nervous System Development and Function, Tissue Development	development	Development of projection neurons	0.00352	NRP2	1
Cellular Development, Cellular Growth and Proliferation, Hematological System Development and Function, Hematopoiesis, Tissue Development	differentiation	Differentiation of monocyte/macrophage progenitor cells	0.00352	TNFSF11	1
Lipid Metabolism, Molecular Transport, Small Molecule Biochemistry	elimination	Elimination of cholesterol	0.00352	NR1H4	1
Molecular Transport	excretion	Excretion of sulfate	0.00352	NR1H4	1
Cellular Assembly and Organization, Cellular Development, Cellular Function and Maintenance, Cellular Growth and Proliferation, Connective Tissue Development and Function, Skeletal and Muscular System Development and Function, Tissue Development	formation	Formation of circumferential podosome	0.00352	TNFSF11	1
Lymphoid Tissue Structure and Development	frequency	Frequency of B-2 lymphocytes	0.00352	SPIC	1
Cell-To-Cell Signaling and Interaction, Cellular Assembly and Organization, Hematological System Development and Function, Immune Cell Trafficking, Infectious Diseases, Inflammatory Response	fusion	Fusion of monocyte-derived dendritic cells	0.00352	TNFSF11	1
Hereditary Disorder, Metabolic Disease, Organismal Injury and Abnormalities	hyperammonemia type III	Hyperammonemia type III	0.00352	CPS1	1
Cancer, Connective Tissue Disorders, Immunological Disease, Organismal Injury and Abnormalities	hyperplasia	Hyperplasia of fibroblastic reticular cells	0.00352	TNFSF11	1
Cell Morphology, Organ Morphology, Organismal Injury and Abnormalities	hypertrophy	Hypertrophy of gonadotropes	0.00352	TG	1
Developmental Disorder, Ophthalmic Disease, Organismal Injury and Abnormalities	hypoplasia	Hypoplasia of lacrimal gland	0.00352	HS6ST1	1
Cell-To-Cell Signaling and Interaction, Cellular Growth and Proliferation, Hematological System Development and Function, Inflammatory Response	induction	Induction of bone marrow-derived macrophages	0.00352	TNFSF11	1
Lipid Metabolism, Small Molecule Biochemistry	induction	Induction of ceramide	0.00352	TG	1
Cell-To-Cell Signaling and Interaction, Cellular Growth and Proliferation	induction	Induction of macrophage cancer cell lines	0.00352	TNFSF11	1
Cell-To-Cell Signaling and Interaction, Cellular Growth and Proliferation, Connective Tissue Development and Function	induction	Induction of osteoclast precursor cells	0.00352	TNFSF11	1
Gastrointestinal Disease, Hepatic System Disease, Inflammatory Response, Organismal Injury and Abnormalities	inflammation	Inflammation of gallbladder	0.00352	NR1H4	1
Connective Tissue Disorders, Organismal Injury and Abnormalities, Skeletal and Muscular Disorders, Tissue Morphology	lesioning	Lesioning of bone	0.00352	TNFSF11	1
Lipid Metabolism, Molecular Transport, Small Molecule Biochemistry	localization	Localization of bile acid	0.00352	NR1H4	1
Cell-To-Cell Signaling and Interaction, Nervous System Development and Function	long term synaptic depression	Long term synaptic depression of excitatory synapses	0.00352	DPYSL5	1
Developmental Disorder, Hereditary Disorder, Neurological Disease, Organismal Injury and Abnormalities	malignant migrating partial seizures of early infancy syndrome	Malignant migrating partial seizures of early infancy syndrome	0.00352	SCN2A	1
Amino Acid Metabolism, Small Molecule Biochemistry	metabolism	Metabolism of L-threonine	0.00352	PHGDH	1
Cellular Movement	mobilization	Mobilization of osteoclasts	0.00352	TNFSF11	1
Cell Morphology, Connective Tissue Development and Function, Skeletal and Muscular System Development and Function, Tissue Development, Tissue Morphology	morphology	Morphology of osteoclast precursor cells	0.00352	TNFSF11	1
Embryonic Development, Hematological System Development and Function, Lymphoid Tissue Structure and Development, Organ Development, Organismal Development, Tissue Development	organogenesis	Organogenesis of thymus gland	0.00352	TNFSF11	1
Cellular Development, Cellular Growth and Proliferation, Connective Tissue Development and Function, Hematological System Development and Function, Skeletal and Muscular System Development and Function, Tissue Development	osteoclastogenesis	Osteoclastogenesis of leukocyte cell lines	0.00352	TNFSF11	1
Cellular Development, Cellular Growth and Proliferation, Hematological System Development and Function, Hematopoiesis, Lymphoid Tissue Structure and Development, Tissue Development	osteogenic differentiation	Osteogenic differentiation of bone marrow-derived macrophages	0.00352	TNFSF11	1
Cell Cycle	polyploidization	Polyploidization of osteoclasts	0.00352	TNFSF11	1
Cellular Assembly and Organization	quantity	Quantity of Golgi vesicles	0.00352	ATP2C1	1
Lipid Metabolism, Molecular Transport, Small Molecule Biochemistry	reabsorption	Reabsorption of bile acid	0.00352	NR1H4	1
Lipid Metabolism, Molecular Transport, Small Molecule Biochemistry	secretion	Secretion of glucosylceramide	0.00352	ABCA12	1
Digestive System Development and Function, Gastrointestinal Disease, Hepatic System Development and Function, Hepatic System Disease, Organ Morphology, Organismal Development, Organismal Injury and Abnormalities	hepatomegaly	Severe hepatomegaly	0.00352	NR1H4	1
Connective Tissue Disorders, Developmental Disorder, Hereditary Disorder, Organismal Injury and Abnormalities, Skeletal and Muscular Disorders	osteopetrosis	Severe osteopetrosis	0.00352	TNFSF11	1
Cell-To-Cell Signaling and Interaction	signaling	Signaling of endothelial cell lines	0.00352	NRP2	1
Cancer, Hematological Disease, Immunological Disease, Organismal Injury and Abnormalities	smoldering myeloma	Stage I-IV smoldering myeloma	0.00352	TNFSF11	1
Endocrine System Disorders, Immunological Disease, Organismal Injury and Abnormalities	susceptibility to autoimmune thyroid disease type 3	Susceptibility to autoimmune thyroid disease type 3	0.00352	TG	1
Cancer, Cardiovascular Disease, Hematological Disease, Organismal Injury and Abnormalities	5q del refractory anemia	Symptomatic stage 5q del refractory anemia	0.00352	TNFSF11	1
Organ Morphology	thickening	Thickening of stratum corneum	0.00352	ABCA12	1
Developmental Disorder, Endocrine System Disorders, Hereditary Disorder, Metabolic Disease, Organismal Injury and Abnormalities	thyroid dyshormonogenesis 3	Thyroid dyshormonogenesis 3	0.00352	TG	1
Cellular Development, Cellular Growth and Proliferation, Hematological System Development and Function, Hematopoiesis, Immune Cell Trafficking, Lymphoid Tissue Structure and Development, Tissue Development	transdifferentiation	Transdifferentiation of conventional dendritic cells	0.00352	TNFSF11	1
Cardiovascular Disease, Hematological Disease, Organismal Injury and Abnormalities	transfusion dependent anemia	Transfusion dependent anemia	0.00352	TNFSF11	1
Cancer, Developmental Disorder, Gastrointestinal Disease, Hereditary Disorder, Neurological Disease, Organismal Injury and Abnormalities	Zimmermann-Laband syndrome type 1	Zimmermann-Laband syndrome type 1	0.00352	KCNH1	1
Cancer, Organismal Injury and Abnormalities	benign solid tumor	Benign solid tumor	0.00369	COL15A1,NRP2,NR1H4,GRIK2,ATP2C1,KCNH1,TG,ITGA7	8
Organismal Survival	organismal death	Organismal death	0.0038	PHGDH,CPS1,TNFSF11,NRP2,ABCA12,NR1H4,SATB2,DPP6,ITGA7,SPIC,KLF7,ATP2C1,HS6ST1,SCN2A,LRRC6	15
Cancer, Endocrine System Disorders, Organismal Injury and Abnormalities, Respiratory Disease	small cell lung cancer	Small cell lung carcinoma	0.00392	HMGCS2,CPS1,CACNA1E,COL15A1,ABCA12,AASS,GRIK2,PGBD1,KLF7,KCND2,SCN2A,ANKS1B,SLC17A8	13
Developmental Disorder, Neurological Disease, Organismal Injury and Abnormalities	intellectual disability and congenital malformations	Intellectual disability and congenital malformations	0.00393	SATB2,SCN2A,KCNH1	3
Cell Morphology, Organismal Injury and Abnormalities, Tissue Morphology	hypertrophy	Hypertrophy of chondrocytes	0.00395	TNFSF11,TG	2
Nervous System Development and Function, Neurological Disease, Organ Morphology, Organismal Development, Organismal Injury and Abnormalities	abnormal morphology	Abnormal morphology of olfactory bulb	0.0041	PHGDH,KLF7	2
Cancer, Neurological Disease, Organismal Injury and Abnormalities	brain glioma formation	Brain glioma	0.00415	EXOC4,CPS1,PHGDH,ATP10D,NRP2,STPG1,AASS,SATB2,KCNH1,ZSCAN31,LPCAT2,DPYSL5,SLC4A7,ITGA7,LPIN1,ATP2C1,HS6ST1,TG,CACNA1E,COL15A1,ABCA12,ANO4,PGBD1,ACTR6,SPIC,SCN2A,ANKS1B	27
Neurological Disease, Organismal Injury and Abnormalities	syndromic encephalopathy	Syndromic encephalopathy	0.00427	CACNA1E,SATB2,DPP6,SCN2A,KCNH1,DPYSL5	6
Cancer, Gastrointestinal Disease, Organismal Injury and Abnormalities	colorectal adenocarcinoma	Colorectal adenocarcinoma	0.00429	HMGCS2,EXOC4,CACNA1E,ATP10D,NRP2,ABCA12,AASS,GRIK2,DPP6,KCTD8,KCNH1,ZSCAN31,MAPRE3,ITGA7,ACTR6,BEND4,ATP2C1,KCND2,SCN2A,NUDCD3,TG,ANKS1B	22
Cell Morphology	size	Size of cells	0.00434	LPIN1,TNFSF11,NRP2,NR1H4,DPYSL5,ITGA7	6
Metabolic Disease, Organismal Injury and Abnormalities	glucose metabolism disorder	Glucose metabolism disorder	0.00437	HMGCS2,LPIN1,CACNA1E,TNFSF11,COL15A1,NRP2,NR1H4,GRIK2,ZSCAN31,SCN2A,TRIM10	11
Cellular Development, Connective Tissue Development and Function, Tissue Development	maturation	Maturation of connective tissue cells	0.0044	LPIN1,TNFSF11	2
Cell-To-Cell Signaling and Interaction, Cellular Function and Maintenance, Nervous System Development and Function	paired-pulse facilitation	Paired-pulse facilitation of synapse	0.0044	NRP2,GRIK2	2
Cancer, Connective Tissue Disorders, Organismal Injury and Abnormalities, Skeletal and Muscular Disorders	bone sarcoma	Bone sarcoma	0.0045	CACNA1E,TNFSF11,TRIM10	3
Cellular Development, Embryonic Development	differentiation	Differentiation of embryonic cell lines	0.00457	LPIN1,TNFSF11,NR1H4	3
Cancer, Hematological Disease, Immunological Disease, Organismal Injury and Abnormalities	acute myeloid leukemia	Acute myeloid leukemia	0.00461	CACNA1E,TNFSF11,COL15A1,NRP2,GRIK2,KCNH1,SCN2A,ANO4,ANKS1B,TG	10
Organismal Injury and Abnormalities, Tissue Morphology	abnormal morphology	Abnormal morphology of epithelial tissue	0.0047	COL15A1,TNFSF11,ABCA12,NR1H4,SLC4A7	5
Connective Tissue Development and Function, Connective Tissue Disorders, Organ Morphology, Organismal Development, Organismal Injury and Abnormalities, Skeletal and Muscular Disorders, Skeletal and Muscular System Development and Function, Tissue Development	abnormal morphology	Abnormal morphology of temporal bone	0.00471	SATB2,SLC4A7	2
Connective Tissue Disorders, Organismal Injury and Abnormalities, Skeletal and Muscular Disorders	osteolysis	Osteolysis	0.00471	TNFSF11,LPCAT2	2
Small Molecule Biochemistry	release	Release of hormone	0.00471	GRIK2,TG	2
Molecular Transport	transmembrane transport	Transmembrane transport of K+	0.00471	KCND2,KCNH1	2
Inflammatory Disease	chronic inflammatory disorder	Chronic inflammatory disorder	0.00485	TNFSF11,NR1H4,ATP2C1,KCND2,DPP6,ZSCAN31,TRIM10,LRRC6,TRIM15	9
Connective Tissue Development and Function, Connective Tissue Disorders, Organismal Injury and Abnormalities, Skeletal and Muscular Disorders, Skeletal and Muscular System Development and Function, Tissue Development	abnormal morphology	Abnormal morphology of bone	0.00489	TNFSF11,SATB2,HS6ST1,LRRC6,SLC4A7	5
Digestive System Development and Function, Gastrointestinal Disease, Organ Morphology, Organismal Development, Organismal Injury and Abnormalities	abnormal morphology	Abnormal morphology of enlarged cecum	0.00528	NR1H4	1
Embryonic Development, Organ Development, Organ Morphology, Organismal Development, Organismal Injury and Abnormalities, Respiratory Disease, Respiratory System Development and Function, Tissue Development	abnormal morphology	Abnormal morphology of lung lobe	0.00528	LRRC6	1
Cell-To-Cell Signaling and Interaction	activation	Activation of lymph node cells	0.00528	TG	1
Cardiovascular Disease, Neurological Disease, Organismal Injury and Abnormalities	cerebral ischemia	Acute phase cerebral ischemia	0.00528	TNFSF11	1
Behavior, Nervous System Development and Function	auditory fear memory retrieval	Auditory fear memory retrieval	0.00528	GRIK2	1
Digestive System Development and Function, Lipid Metabolism, Molecular Transport, Small Molecule Biochemistry	biliary excretion	Biliary excretion of bile salt	0.00528	NR1H4	1
Cell Cycle, Gene Expression	binding	Binding of HNF4 binding site	0.00528	NR1H4	1
Cell-To-Cell Signaling and Interaction, Cellular Assembly and Organization	cell-cell adhesion	Cell-cell adhesion of macrophage cancer cell lines	0.00528	TNFSF11	1
Cellular Movement, Hematological System Development and Function	cellular infiltration	Cellular infiltration by hematopoietic cells	0.00528	TG	1
Cellular Movement, Nervous System Development and Function	chemorepulsion	Chemorepulsion of hippocampal neurons	0.00528	NRP2	1
Cellular Development, Embryonic Development	commitment	Commitment of mesodermal cells	0.00528	TRIM15	1
Cellular Compromise, Tissue Morphology	degeneration	Degeneration of endothelial cells	0.00528	COL15A1	1
Cellular Compromise, Connective Tissue Disorders, Organismal Injury and Abnormalities, Tissue Morphology	degeneration	Degeneration of type II fibrocyte	0.00528	SLC4A7	1
Tissue Morphology	density	Density of Langerhans cells	0.00528	TNFSF11	1
Cellular Development, Cellular Growth and Proliferation, Hematological System Development and Function, Hematopoiesis, Lymphoid Tissue Structure and Development, Tissue Development	differentiation	Differentiation of bone marrow-derived monocytes	0.00528	TNFSF11	1
Developmental Disorder, Neurological Disease, Organismal Injury and Abnormalities	early myoclonic encephalopathy	Early myoclonic encephalopathy	0.00528	KCND2	1
Hereditary Disorder, Neurological Disease, Organismal Injury and Abnormalities, Psychological Disorders, Skeletal and Muscular Disorders	Huntington disease	Early-onset Huntington disease	0.00528	GRIK2	1
Cell-To-Cell Signaling and Interaction, Cellular Assembly and Organization	fusion	Fusion of melanoma cell lines	0.00528	TNFSF11	1
Cell-To-Cell Signaling and Interaction, Cellular Assembly and Organization, Hematological System Development and Function, Immune Cell Trafficking, Infectious Diseases, Inflammatory Response	fusion	Fusion of multinucleated giant cells	0.00528	TNFSF11	1
Connective Tissue Development and Function, Skeletal and Muscular System Development and Function, Tissue Development	growth	Growth of skull	0.00528	TNFSF11	1
Connective Tissue Development and Function, Organ Development, Skeletal and Muscular System Development and Function, Tissue Development	growth	Growth of vertebrae	0.00528	TNFSF11	1
Cancer, Endocrine System Disorders, Neurological Disease, Organismal Injury and Abnormalities, Reproductive System Disease	hyperplasia	Hyperplasia of thyrotropes	0.00528	TG	1
Cancer, Cardiovascular Disease, Organismal Injury and Abnormalities	hyperplasia	Hyperplasia of vascular endothelial cells	0.00528	TNFSF11	1
Developmental Disorder, Neurological Disease, Organismal Injury and Abnormalities	hypoplasia	Hypoplasia of mesencephalon	0.00528	PHGDH	1
Respiratory Disease	hypopnea	Hypopnea	0.00528	KLF7	1
Cellular Development, Cellular Growth and Proliferation, Embryonic Development, Hematological System Development and Function, Hematopoiesis, Lymphoid Tissue Structure and Development, Organ Development, Organismal Development, Tissue Development	generation	Initiation of generation of bone marrow cells	0.00528	TNFSF11	1
Cellular Development, Cellular Growth and Proliferation, Connective Tissue Development and Function, Skeletal and Muscular System Development and Function, Tissue Development	generation	Initiation of generation of osteoclasts	0.00528	TNFSF11	1
Cell-To-Cell Signaling and Interaction, Nervous System Development and Function	long-term potentiation	Long-term potentiation of mossy fiber cells	0.00528	GRIK2	1
Cancer, Connective Tissue Disorders, Organismal Injury and Abnormalities, Skeletal and Muscular Disorders	metastatic giant cell tumor of bone	Metastatic giant cell tumor of bone	0.00528	TNFSF11	1
Cell Morphology	morphology	Morphology of macrophage cancer cell lines	0.00528	TNFSF11	1
Cell Morphology, Cellular Compromise, Hematological System Development and Function	multinucleation	Multinucleation of leukocyte cell lines	0.00528	TNFSF11	1
Developmental Disorder, Hereditary Disorder, Metabolic Disease, Organismal Injury and Abnormalities	ornithine transcarbamylase deficiency	Ornithine transcarbamylase deficiency	0.00528	CPS1	1
Connective Tissue Disorders, Developmental Disorder, Hereditary Disorder, Metabolic Disease, Organismal Injury and Abnormalities, Skeletal and Muscular Disorders	osteogenesis imperfecta type I	Osteogenesis imperfecta type I	0.00528	TNFSF11	1
Connective Tissue Disorders, Developmental Disorder, Hereditary Disorder, Metabolic Disease, Organismal Injury and Abnormalities, Skeletal and Muscular Disorders	osteogenesis imperfecta type II	Osteogenesis imperfecta type II	0.00528	TNFSF11	1
Connective Tissue Disorders, Developmental Disorder, Hereditary Disorder, Metabolic Disease, Organismal Injury and Abnormalities, Skeletal and Muscular Disorders	osteogenesis imperfecta with normal sclerae, dominant form	Osteogenesis imperfecta with normal sclerae, dominant form	0.00528	TNFSF11	1
Cellular Development	osteogenic differentiation	Osteogenic differentiation of macrophage cancer cell lines	0.00528	TNFSF11	1
Cell Morphology	polarity	Polarity of eye cell lines	0.00528	MAPRE3	1
Cellular Development, Cellular Growth and Proliferation, Embryonic Development, Organ Development, Organismal Development, Reproductive System Development and Function, Tissue Development	proliferation	Proliferation of lobulo-alveolar bud cells	0.00528	TNFSF11	1
Tissue Morphology	quantity	Quantity of macrophage cancer cell lines	0.00528	TNFSF11	1
Lipid Metabolism, Small Molecule Biochemistry	regulation	Regulation of bile acid	0.00528	NR1H4	1
Cardiovascular System Development and Function, Cell Morphology, Cellular Development, Organismal Development, Tissue Development	sprouting	Sprouting of Tip cells	0.00528	NRP2	1
Developmental Disorder, Hereditary Disorder, Neurological Disease, Organismal Injury and Abnormalities	Tatton-Brown-Rahman syndrome	Tatton-Brown-Rahman syndrome	0.00528	DPP6	1
Cell Morphology, Connective Tissue Development and Function, Skeletal and Muscular System Development and Function, Tissue Development, Tissue Morphology	thickness	Thickness of osteoclasts	0.00528	TNFSF11	1
Cellular Development	transition	Transition of osteoclast precursor cells	0.00528	TNFSF11	1
Cellular Development	transition	Transition of osteoclasts	0.00528	TNFSF11	1
Cancer, Connective Tissue Disorders, Organismal Injury and Abnormalities, Skeletal and Muscular Disorders	bone sarcoma	Unresectable bone sarcoma	0.00528	TNFSF11	1
Cancer, Connective Tissue Disorders, Organismal Injury and Abnormalities, Skeletal and Muscular Disorders	giant cell tumor of bone	Unresectable giant cell tumor of bone	0.00528	TNFSF11	1
Amino Acid Metabolism, Small Molecule Biochemistry	metabolism	Metabolism of essential amino acids	0.00537	PHGDH,AASS	2
Cancer, Gastrointestinal Disease, Organismal Injury and Abnormalities	colon cancer	Colon cancer	0.00551	HMGCS2,EXOC4,CACNA1E,ATP10D,NRP2,ABCA12,GRIK2,DPP6,KCTD8,KCNH1,ZSCAN31,MAPRE3,ITGA7,ACTR6,BEND4,ATP2C1,KCND2,SCN2A,TRIM10,NUDCD3,TG,ANKS1B	22
Cellular Function and Maintenance, Small Molecule Biochemistry	homeostasis	Homeostasis of ion	0.00556	CPS1,TNFSF11,GRIK2,ATP2C1	4
Cell Signaling, Cellular Function and Maintenance, Small Molecule Biochemistry, Vitamin and Mineral Metabolism	homeostasis	Homeostasis of Ca2+	0.00557	TNFSF11,ATP2C1,GRIK2	3
Cell Signaling, Molecular Transport, Vitamin and Mineral Metabolism	transport	Transport of Ca2+	0.00557	CACNA1E,ATP2C1,TG	3
Cell Morphology, Cellular Movement, Nervous System Development and Function	innervation	Innervation of sensory neurons	0.00571	KLF7,SLC17A8	2
Cancer, Organismal Injury and Abnormalities	development	Development of benign tumor	0.00578	NRP2,NR1H4,GRIK2,ATP2C1,TG,ITGA7	6
Lipid Metabolism, Small Molecule Biochemistry	catabolism	Catabolism of lipid	0.0058	LPIN1,CPS1,NR1H4	3
Carbohydrate Metabolism	quantity	Quantity of carbohydrate	0.00581	LPIN1,PHGDH,CACNA1E,NR1H4,HS6ST1,SLC4A7	6
Cancer, Endocrine System Disorders, Organismal Injury and Abnormalities	extrapancreatic neuroendocrine tumor	Extrapancreatic neuroendocrine tumor	0.00591	HMGCS2,CPS1,CACNA1E,COL15A1,ABCA12,AASS,GRIK2,PGBD1,KLF7,BEND4,KCND2,SCN2A,ANKS1B,SLC17A8	14
Cancer, Connective Tissue Disorders, Organismal Injury and Abnormalities, Skeletal and Muscular Disorders	metastasis to bone	Skeletal metastasis	0.00606	TNFSF11,ATP2C1	2
Cancer, Gastrointestinal Disease, Organismal Injury and Abnormalities	colon adenocarcinoma	Colon adenocarcinoma	0.00609	HMGCS2,EXOC4,CACNA1E,ATP10D,NRP2,ABCA12,GRIK2,DPP6,KCTD8,KCNH1,ZSCAN31,MAPRE3,ITGA7,ACTR6,BEND4,ATP2C1,KCND2,SCN2A,NUDCD3,TG,ANKS1B	21
Connective Tissue Disorders, Inflammatory Disease, Inflammatory Response, Organismal Injury and Abnormalities, Skeletal and Muscular Disorders	inflammation	Inflammation of joint	0.00615	LPIN1,TNFSF11,ATP2C1,ZSCAN31,SCN2A,TRIM10,ITGA7,TRIM15	8
Nervous System Development and Function, Neurological Disease, Organ Morphology, Organismal Development, Organismal Injury and Abnormalities	abnormal morphology	Abnormal morphology of brain	0.00616	PHGDH,KLF7,GRIK2,SCN2A,LRRC6	5
Cell Morphology, Connective Tissue Development and Function, Tissue Morphology	size	Size of connective tissue cells	0.00619	LPIN1,TNFSF11,NR1H4	3
Developmental Disorder, Hereditary Disorder, Neurological Disease, Organismal Injury and Abnormalities, Psychological Disorders	familial pervasive developmental disorder	Familial pervasive developmental disorder	0.00624	SATB2,SCN2A	2
Embryonic Development, Organ Development, Organismal Development, Respiratory System Development and Function, Tissue Development	formation	Formation of pulmonary alveolus	0.00624	ABCA12,HS6ST1	2
Organismal Functions	energy expenditure	Energy expenditure	0.00644	LPIN1,NR1H4,TG	3
Behavior	emotional behavior	Emotional behavior	0.00647	CACNA1E,GRIK2,SLC17A8,ITGA7	4
Cell Death and Survival	apoptosis	Apoptosis of neurons	0.00652	KLF7,KCND2,GRIK2,ATP2C1,SCN2A	5
Developmental Disorder, Neurological Disease, Organismal Injury and Abnormalities	nonspecific mental retardation	Nonspecific mental retardation	0.00657	CPS1,SATB2,GRIK2,SCN2A	4
Molecular Transport	transport	Transport of anion	0.0066	ANO4,TG,SLC4A7	3
Cancer, Organismal Injury and Abnormalities	breast or colorectal cancer	Breast or colorectal cancer	0.00662	HMGCS2,EXOC4,ATP10D,NRP2,AASS,SATB2,DPP6,KCTD8,KCNH1,ZSCAN31,LPCAT2,MAPRE3,ITGA7,ATP2C1,KCND2,TRIM10,NUDCD3,TG,CACNA1E,COL15A1,TNFSF11,ABCA12,GRIK2,ACTR6,BEND4,SCN2A,ANKS1B	27
Auditory Disease, Auditory and Vestibular System Development and Function, Cell Morphology, Organ Morphology, Organismal Development, Organismal Injury and Abnormalities, Tissue Morphology	abnormal morphology	Abnormal morphology of Claudius cells	0.00703	SLC4A7	1
Cell Cycle, Hair and Skin Development and Function	G1 phase	Arrest in G1 phase of keratinocytes	0.00703	LPIN1	1
Developmental Disorder, Neurological Disease, Organismal Injury and Abnormalities, Psychological Disorders	autism spectrum disorder with intellectual disability	Autism spectrum disorder with intellectual disability	0.00703	SCN2A	1
Cell-To-Cell Signaling and Interaction, Connective Tissue Development and Function	binding	Binding of pulmonary fibroblasts	0.00703	HS6ST1	1
Connective Tissue Development and Function, Skeletal and Muscular System Development and Function	bone mineral density	Bone mineral density of metaphysis	0.00703	TNFSF11	1
Cancer, Developmental Disorder, Hematological Disease, Immunological Disease, Organismal Injury and Abnormalities	CD20 positive indolent marginal zone cell lymphoma	CD20 positive indolent marginal zone cell lymphoma	0.00703	TNFSF11	1
Cellular Development, Cellular Growth and Proliferation, Hematological System Development and Function, Inflammatory Response, Lymphoid Tissue Structure and Development	cell proliferation	Cell proliferation of Langerhans cells	0.00703	TNFSF11	1
Cell Morphology, Cellular Movement, Nervous System Development and Function	cell spreading	Cell spreading of Schwann cells	0.00703	ITGA7	1
Cellular Movement, Connective Tissue Development and Function, Skeletal and Muscular System Development and Function	chemotaxis	Chemotaxis of osteoclasts	0.00703	TNFSF11	1
Cellular Development, Cellular Growth and Proliferation, Hematological System Development and Function, Humoral Immune Response, Lymphoid Tissue Structure and Development, Tissue Development, Tissue Morphology	expansion	Expansion of marginal-zone B lymphocytes	0.00703	TNFSF11	1
Molecular Transport	extrusion	Extrusion of acid	0.00703	SLC4A7	1
Connective Tissue Disorders, Developmental Disorder, Gastrointestinal Disease, Hereditary Disorder, Organismal Development, Organismal Injury and Abnormalities, Skeletal and Muscular Disorders	familial nonsyndromic cleft palate	Familial nonsyndromic cleft palate	0.00703	SATB2	1
Nervous System Development and Function	fasciculation	Fasciculation of cranial nerve	0.00703	NRP2	1
Cell Death and Survival, Gastrointestinal Disease, Hepatic System Disease, Organismal Injury and Abnormalities	focal necrosis	Focal necrosis of liver cells	0.00703	NR1H4	1
Cell-To-Cell Signaling and Interaction, Cellular Assembly and Organization	fusion	Fusion of hematopoietic progenitor cells	0.00703	TNFSF11	1
Cell-To-Cell Signaling and Interaction, Cellular Assembly and Organization	fusion	Fusion of macrophage cancer cell lines	0.00703	TNFSF11	1
Cancer, Developmental Disorder, Hematological Disease, Immunological Disease, Organismal Injury and Abnormalities	indolent marginal zone cell lymphoma	Grade 1-3A indolent marginal zone cell lymphoma	0.00703	TNFSF11	1
Lipid Metabolism, Small Molecule Biochemistry, Vitamin and Mineral Metabolism	homeostasis	Homeostasis of bile acid	0.00703	NR1H4	1
Inflammatory Disease, Inflammatory Response, Skeletal and Muscular Disorders	idiopathic inflammatory myopathy	Idiopathic inflammatory myopathy	0.00703	TNFSF11	1
Embryonic Development, Organ Development, Organ Morphology, Organismal Development	induction	Induction of lacrimal gland	0.00703	HS6ST1	1
Developmental Disorder, Hematological System Development and Function, Immunological Disease, Lymphoid Tissue Structure and Development, Organ Morphology, Organismal Injury and Abnormalities, Tissue Morphology	lack	Lack of peripheral lymph node	0.00703	TNFSF11	1
Cancer, Organismal Injury and Abnormalities, Reproductive System Disease	latency	Latency of mammary tumor	0.00703	SLC4A7	1
Lipid Metabolism, Small Molecule Biochemistry	lipogenesis	Lipogenesis by tumor cell lines	0.00703	LPIN1	1
Cancer, Gastrointestinal Disease, Organismal Injury and Abnormalities	lower gastrointestinal carcinoma	Lower gastrointestinal carcinoma	0.00703	SATB2	1
Cellular Function and Maintenance	mitochondrial respiration	Mitochondrial respiration of carcinoma cell lines	0.00703	TNFSF11	1
Cell Morphology, Cellular Compromise	multinucleation	Multinucleation of macrophage cancer cell lines	0.00703	TNFSF11	1
Connective Tissue Disorders, Organismal Injury and Abnormalities, Skeletal and Muscular Disorders	osteolysis	Osteolysis of calvaria	0.00703	TNFSF11	1
Cell-To-Cell Signaling and Interaction, Cellular Assembly and Organization, Nervous System Development and Function	penetration	Penetration of axons	0.00703	NRP2	1
Cancer, Developmental Disorder, Hematological Disease, Immunological Disease, Organismal Injury and Abnormalities, Tumor Morphology	marginal zone cell lymphoma	Progressive marginal zone cell lymphoma	0.00703	TNFSF11	1
Developmental Disorder, Hematological Disease, Hereditary Disorder, Metabolic Disease, Organismal Injury and Abnormalities, Renal and Urological Disease	propionic acidemia	Propionic acidemia	0.00703	CPS1	1
Lymphoid Tissue Structure and Development, Tissue Morphology	quantity	Quantity of B-cell follicle	0.00703	TNFSF11	1
Digestive System Development and Function, Organ Morphology, Tissue Morphology	quantity	Quantity of M cells	0.00703	TNFSF11	1
Tissue Morphology	quantity	Quantity of eye cell lines	0.00703	KCNH1	1
Cancer, Developmental Disorder, Hematological Disease, Immunological Disease, Organismal Injury and Abnormalities	CD20 positive marginal zone cell lymphoma	Refractory CD20 positive marginal zone cell lymphoma	0.00703	TNFSF11	1
Cancer, Developmental Disorder, Gastrointestinal Disease, Hematological Disease, Immunological Disease, Organismal Injury and Abnormalities	gastric marginal zone B cell lymphoma	Stage I-IIE gastric marginal zone B cell lymphoma	0.00703	TNFSF11	1
Cancer, Developmental Disorder, Gastrointestinal Disease, Hematological Disease, Immunological Disease, Organismal Injury and Abnormalities	gastric marginal zone B cell lymphoma	Stage IV gastric marginal zone B cell lymphoma	0.00703	TNFSF11	1
Cancer, Developmental Disorder, Hematological Disease, Immunological Disease, Organismal Injury and Abnormalities	non-gastric extranodal marginal zone lymphoma	Stage IV non-gastric extranodal marginal zone lymphoma	0.00703	TNFSF11	1
Cancer, Developmental Disorder, Gastrointestinal Disease, Hematological Disease, Immunological Disease, Organismal Injury and Abnormalities	gastric marginal zone B cell lymphoma	Symptomatic stage gastric marginal zone B cell lymphoma	0.00703	TNFSF11	1
Cancer, Developmental Disorder, Hematological Disease, Immunological Disease, Organismal Injury and Abnormalities	non-gastric extranodal marginal zone lymphoma	Symptomatic stage non-gastric extranodal marginal zone lymphoma	0.00703	TNFSF11	1
Cancer, Hematological Disease, Immunological Disease, Organismal Injury and Abnormalities	TP53 deletion mutation multiple myeloma	TP53 deletion mutation multiple myeloma	0.00703	TNFSF11	1
Cardiovascular System Development and Function, Tissue Morphology	thickness	Thickness of carotid artery	0.00703	ITGA7	1
Cardiovascular Disease, Connective Tissue Disorders, Hematological Disease, Organismal Injury and Abnormalities	thrombosis	Thrombosis of blood	0.00703	GRIK2	1
Cellular Function and Maintenance	uptake	Uptake of Yersinia enterocolitica	0.00703	TNFSF11	1
Cancer, Organismal Injury and Abnormalities, Respiratory Disease	upper airway cancer	Upper airway cancer	0.00722	ATP10D,COL15A1,ABCA12,STPG1,GRIK2,TG,ITGA7	7
Cancer, Organismal Injury and Abnormalities	sarcoma	Sarcoma	0.00725	LPIN1,CPS1,CACNA1E,TNFSF11,ABCA12,SATB2,DPP6,TRIM10,TG	9
Cellular Assembly and Organization, Cellular Function and Maintenance	organization	Organization of cytoskeleton	0.00725	LPIN1,EXOC4,PHGDH,TNFSF11,KLF7,NRP2,ATP2C1,NUDCD3,DPYSL5,MAPRE3	10
Cancer, Endocrine System Disorders, Organismal Injury and Abnormalities, Reproductive System Disease	ovarian adenocarcinoma	Ovarian adenocarcinoma	0.00732	CACNA1E,ATP10D,COL15A1,NRP2,ABCA12,SATB2,DPP6,SCN2A,TG,ITGA7	10
Organismal Development	morphology	Morphology of body cavity	0.00734	TNFSF11,SPIC,ABCA12,NR1H4,SATB2,KCND2,DPP6,HS6ST1,KCNH1,LRRC6,TG	11
Nervous System Development and Function, Neurological Disease	abnormal morphology	Abnormal morphology of nervous system	0.00743	PHGDH,KLF7,KCND2,GRIK2,SCN2A,LRRC6,SLC17A8	7
Skeletal and Muscular System Development and Function, Tissue Morphology	quantity	Quantity of trabecula	0.00757	TNFSF11,SATB2	2
Cellular Development, Embryonic Development, Hair and Skin Development and Function, Organ Development, Organismal Development, Tissue Development	differentiation	Differentiation of epidermal cells	0.00774	LPIN1,KLF7,ABCA12	3
Cell Signaling, Small Molecule Biochemistry, Vitamin and Mineral Metabolism	oscillation	Oscillation of Ca2+	0.00777	EXOC4,TNFSF11	2
Cellular Movement, Nervous System Development and Function	guidance	Guidance of axons	0.00802	KLF7,NRP2,DPYSL5	3
Cellular Assembly and Organization, Cellular Function and Maintenance	organization	Microtubule dynamics	0.00812	EXOC4,PHGDH,TNFSF11,KLF7,NRP2,ATP2C1,NUDCD3,DPYSL5,MAPRE3	9
Cell Morphology, Nervous System Development and Function, Tissue Morphology	morphology	Morphology of neurons	0.00824	KLF7,NRP2,KCND2,GRIK2,DPYSL5,SLC17A8	6
Endocrine System Disorders, Gastrointestinal Disease, Metabolic Disease, Organismal Injury and Abnormalities	diabetic complication	Diabetic complication	0.0084	HMGCS2,COL15A1,NRP2,GRIK2,SCN2A	5
Cancer, Endocrine System Disorders, Organismal Injury and Abnormalities, Reproductive System Disease	adenosquamous ovarian cancer	Adenosquamous ovarian carcinoma	0.00854	CACNA1E,ATP10D,NRP2,ABCA12,DPP6,SCN2A,TG	7
Gene Expression	transcription	Transcription of RNA	0.00862	HMGCS2,LPIN1,PHGDH,TNFSF11,SPIC,KLF7,NR1H4,SATB2,ATP2C1,TG,MAPRE3	11
Cancer, Gastrointestinal Disease, Organismal Injury and Abnormalities	oral squamous cell carcinoma	Oral squamous cell carcinoma	0.00862	CACNA1E,COL15A1,ABCA12,NR1H4,SATB2,SCN2A,ANKS1B,ZCCHC7	8
Developmental Disorder, Neurological Disease, Organismal Injury and Abnormalities	congenital malformation	Congenital malformation of brain	0.0087	PHGDH,ATP2C1,SCN2A,DPYSL5	4
Auditory Disease, Auditory and Vestibular System Development and Function, Connective Tissue Development and Function, Connective Tissue Disorders, Organ Morphology, Organismal Development, Organismal Injury and Abnormalities, Skeletal and Muscular Disorders, Skeletal and Muscular System Development and Function, Tissue Development	abnormal morphology	Abnormal morphology of spiral ligament	0.00878	SLC4A7	1
Cell Death and Survival, Embryonic Development	apoptosis	Apoptosis of neural tube cells	0.00878	ATP2C1	1
Digestive System Development and Function, Lipid Metabolism, Molecular Transport, Small Molecule Biochemistry	biliary excretion	Biliary excretion of bile acid	0.00878	NR1H4	1
Cell Morphology, Cellular Movement, Connective Tissue Development and Function, Skeletal and Muscular System Development and Function	cell spreading	Cell spreading of osteoclasts	0.00878	TNFSF11	1
Connective Tissue Disorders, Neurological Disease, Organismal Injury and Abnormalities, Skeletal and Muscular Disorders	Charcot neuroarthropathy of foot	Charcot neuroarthropathy of foot	0.00878	TNFSF11	1
Cell-To-Cell Signaling and Interaction, Hematological System Development and Function, Immune Cell Trafficking, Lymphoid Tissue Structure and Development	clustering	Clustering of lymph node cells	0.00878	TNFSF11	1
Auditory Disease, Organismal Injury and Abnormalities	collapse	Collapse of Reissner's membrane	0.00878	SLC4A7	1
Lipid Metabolism, Molecular Transport, Small Molecule Biochemistry	concentration	Concentration of taurocholic acid	0.00878	NR1H4	1
Lipid Metabolism, Molecular Transport, Small Molecule Biochemistry	deposition	Deposition of fat	0.00878	NR1H4	1
Embryonic Development, Nervous System Development and Function, Organ Development, Organismal Development, Tissue Development	development	Development of cochlear nucleus	0.00878	SLC4A7	1
Cellular Development, Cellular Growth and Proliferation, Hematological System Development and Function, Hematopoiesis, Lymphoid Tissue Structure and Development, Tissue Development	differentiation	Differentiation of alternatively activated macrophages	0.00878	TNFSF11	1
Lipid Metabolism, Molecular Transport, Small Molecule Biochemistry	efflux	Efflux of bile acid	0.00878	NR1H4	1
Cardiovascular Disease, Organismal Injury and Abnormalities, Skeletal and Muscular Disorders	idiopathic ventricular fibrillation	Idiopathic ventricular fibrillation	0.00878	DPP6	1
Cellular Development, Connective Tissue Development and Function, Tissue Development	maturation	Maturation of adipocytes	0.00878	LPIN1	1
Cell Signaling, Small Molecule Biochemistry	metabolism	Metabolism of nitric oxide	0.00878	CPS1	1
Cardiovascular System Development and Function, Embryonic Development, Organismal Development, Tissue Development	neovascularization	Neovascularization of chorioallantoic membrane	0.00878	TNFSF11	1
Cellular Development, Cellular Growth and Proliferation, Connective Tissue Development and Function, Skeletal and Muscular System Development and Function, Tissue Development	osteoclastogenesis	Osteoclastogenesis of bone cell lines	0.00878	TNFSF11	1
Carbohydrate Metabolism	quantity	Quantity of N-acetylglucosamine	0.00878	HS6ST1	1
Cancer, Hematological Disease, Immunological Disease, Organismal Injury and Abnormalities	CD20 positive follicular non Hodgkin lymphoma	Refractory CD20 positive follicular non Hodgkin lymphoma	0.00878	TNFSF11	1
Connective Tissue Development and Function, Skeletal and Muscular System Development and Function	resorption	Resorption of long bones	0.00878	TNFSF11	1
Molecular Transport	secretion	Secretion of H+	0.00878	TNFSF11	1
Connective Tissue Disorders, Organismal Injury and Abnormalities, Skeletal and Muscular Disorders	skeletal-related event	Skeletal-related event	0.00878	TNFSF11	1
Connective Tissue Disorders, Organismal Injury and Abnormalities, Skeletal and Muscular Disorders	bone disorder	Stage IV bone disorder	0.00878	TNFSF11	1
Gastrointestinal Disease, Inflammatory Disease, Inflammatory Response, Organismal Injury and Abnormalities	TNBS-induced colitis	TNBS-induced colitis	0.00878	NR1H4	1
Cellular Development, Cellular Growth and Proliferation, Hematological System Development and Function, Hematopoiesis, Immune Cell Trafficking, Inflammatory Response, Lymphoid Tissue Structure and Development, Tissue Development	transdifferentiation	Transdifferentiation of monocyte-derived dendritic cells	0.00878	TNFSF11	1
Cellular Development, Connective Tissue Development and Function, Skeletal and Muscular System Development and Function, Tissue Development	transdifferentiation	Transdifferentiation of osteoclasts	0.00878	TNFSF11	1
Embryonic Development, Hematological System Development and Function, Lymphoid Tissue Structure and Development, Organ Development, Organismal Development, Tissue Development	organogenesis	Organogenesis of lymphoid tissue	0.00879	TNFSF11,NRP2	2
Cancer, Cardiovascular Disease, Hematological Disease, Organismal Injury and Abnormalities	refractory anemia	Refractory anemia	0.00879	TNFSF11,ABCA12	2
Cardiovascular Disease, Cardiovascular System Development and Function, Organismal Injury and Abnormalities	abnormal morphology	Abnormal morphology of vasculature	0.00896	COL15A1,HS6ST1,LRRC6,SLC4A7	4
Developmental Disorder, Hereditary Disorder, Neurological Disease, Organismal Injury and Abnormalities	familial syndromic intellectual disability	Familial syndromic intellectual disability	0.00899	SATB2,SCN2A,KCNH1	3
Cell Cycle, Gene Expression	binding	Binding of AP1 consensus site	0.00944	TNFSF11,NR1H4	2
Cellular Function and Maintenance	homeostasis	Cellular homeostasis	0.00955	EXOC4,CPS1,CACNA1E,TNFSF11,KLF7,NR1H4,GRIK2,ATP2C1,DPP6,TG,SLC4A7	11
Nervous System Development and Function	development	Development of central nervous system	0.00958	PHGDH,EXOC4,NRP2,SATB2,TG,SLC4A7	6
Energy Production, Lipid Metabolism, Small Molecule Biochemistry	oxidation	Oxidation of palmitic acid	0.00988	HMGCS2,LPIN1	2
Lipid Metabolism, Small Molecule Biochemistry	metabolism	Fatty acid metabolism	0.00997	HMGCS2,LPIN1,PHGDH,ATP10D,ABCA12,NR1H4	6
Auditory Disease, Auditory and Vestibular System Development and Function, Organ Morphology, Organismal Development, Organismal Injury and Abnormalities	abnormal morphology	Abnormal morphology of cochlea	0.0101	SLC17A8,SLC4A7	2
Embryonic Development, Organismal Development	development	Development of body axis	0.0102	PHGDH,TNFSF11,NRP2,SATB2,HS6ST1,LRRC6,TG,SLC4A7	8
Endocrine System Disorders, Gastrointestinal Disease, Metabolic Disease, Organismal Injury and Abnormalities	diabetes mellitus	Diabetes mellitus	0.0103	HMGCS2,TNFSF11,COL15A1,NRP2,NR1H4,GRIK2,ZSCAN31,SCN2A,TRIM10	9
Cardiovascular System Development and Function, Organismal Development	vasculogenesis	Vasculogenesis	0.0103	TNFSF11,KLF7,COL15A1,NRP2,HS6ST1,LRRC6,ITGA7	7
Nervous System Development and Function, Tissue Morphology	quantity	Quantity of sensory neurons	0.0103	KLF7,SLC17A8	2
Connective Tissue Development and Function, Connective Tissue Disorders, Organ Morphology, Organismal Injury and Abnormalities, Skeletal and Muscular Disorders, Skeletal and Muscular System Development and Function, Tissue Development	abnormal morphology	Abnormal morphology of hyoid bone lesser horn	0.0105	SATB2	1
Cell Morphology, Cell-To-Cell Signaling and Interaction, Cellular Assembly and Organization, Nervous System Development and Function, Neurological Disease, Tissue Morphology	abnormal morphology	Abnormal morphology of inner hair cell synaptic ribbon	0.0105	SLC17A8	1
Organ Morphology, Organismal Development, Organismal Injury and Abnormalities, Skeletal and Muscular Disorders, Skeletal and Muscular System Development and Function	abnormal morphology	Abnormal morphology of soleus muscle	0.0105	ITGA7	1
Dermatological Diseases and Conditions, Organ Morphology, Organismal Injury and Abnormalities	abnormal morphology	Abnormal morphology of tight skin	0.0105	ABCA12	1
Amino Acid Metabolism, Molecular Transport, Small Molecule Biochemistry	accumulation	Accumulation of L-glutamic acid	0.0105	SLC17A8	1
Lipid Metabolism, Molecular Transport, Small Molecule Biochemistry	accumulation	Accumulation of sphingomyelin	0.0105	PHGDH	1
Cell Cycle, Gene Expression	binding	Binding of Hnf1 binding site	0.0105	NR1H4	1
Cancer, Hematological Disease, Immunological Disease, Organismal Injury and Abnormalities	CCND1 overexpression positive IGH/CCND1 fusion positive mantle cell lymphoma	CCND1 overexpression positive IGH/CCND1 fusion positive mantle cell lymphoma	0.0105	TNFSF11	1
Cell Death and Survival, Renal and Urological System Development and Function	cell survival	Cell survival of kidney cell lines	0.0105	NR1H4	1
Behavior, Nervous System Development and Function	contextual fear memory retrieval	Contextual fear memory retrieval	0.0105	GRIK2	1
Cellular Compromise, Connective Tissue Disorders, Organismal Injury and Abnormalities, Tissue Morphology	degeneration	Degeneration of type IV fibrocyte	0.0105	SLC4A7	1
Cellular Development	differentiation	Differentiation of kidney cell lines	0.0105	TNFSF11	1
Hereditary Disorder, Neurological Disease, Organismal Injury and Abnormalities	episodic ataxia	Episodic ataxia	0.0105	SCN2A	1
Cell-To-Cell Signaling and Interaction, Cellular Growth and Proliferation, Nervous System Development and Function	excitation	Excitation of medium spiny neurons	0.0105	NRP2	1
Cancer, Hematological Disease, Immunological Disease, Organismal Injury and Abnormalities	chronic lymphocytic leukemia	High-risk chronic lymphocytic leukemia	0.0105	TNFSF11	1
Cardiovascular Disease, Metabolic Disease, Organismal Injury and Abnormalities	hypocholesterolemia	Hypocholesterolemia	0.0105	NR1H4	1
Developmental Disorder, Hematological System Development and Function, Immunological Disease, Lymphoid Tissue Structure and Development, Organ Morphology, Organismal Development, Organismal Injury and Abnormalities, Tissue Morphology	lack	Lack of cervical lymph node	0.0105	TNFSF11	1
Developmental Disorder, Hematological System Development and Function, Immunological Disease, Lymphoid Tissue Structure and Development, Organ Morphology, Organismal Development, Organismal Injury and Abnormalities, Tissue Morphology	lack	Lack of mesenteric lymph node	0.0105	TNFSF11	1
Cellular Function and Maintenance	mitochondrial respiration	Mitochondrial respiration of lung cancer cell lines	0.0105	TNFSF11	1
Lipid Metabolism, Molecular Transport, Small Molecule Biochemistry	mobilization	Mobilization of triacylglycerol	0.0105	LPIN1	1
Carbohydrate Metabolism, Small Molecule Biochemistry	modification	Modification of heparan sulfate proteoglycan	0.0105	HS6ST1	1
Cellular Development, Cellular Growth and Proliferation, Connective Tissue Development and Function, Skeletal and Muscular System Development and Function, Tissue Development	osteoclastogenesis	Osteoclastogenesis of spleen cell lines	0.0105	TNFSF11	1
Cell-To-Cell Signaling and Interaction, Cellular Function and Maintenance, Inflammatory Response	phagocytosis	Phagocytosis of osteoclast precursor cells	0.0105	TNFSF11	1
Endocrine System Disorders, Metabolic Disease, Organismal Injury and Abnormalities	primary hypothyroidism	Primary hypothyroidism	0.0105	TG	1
Cancer, Hematological Disease, Immunological Disease, Organismal Injury and Abnormalities, Tumor Morphology	mantle cell lymphoma	Progressive mantle cell lymphoma	0.0105	TNFSF11	1
Hereditary Disorder, Neurological Disease, Organismal Injury and Abnormalities	pyridoxine-dependent epilepsy	Pyridoxine-dependent epilepsy	0.0105	SCN2A	1
Cancer, Organismal Injury and Abnormalities, Tissue Morphology	quantity	Quantity of squamous-cell carcinoma	0.0105	ATP2C1	1

## Sheet: Table S6
Table S6: Description of significant gene networks including candidate genes under selection for MAY (a) and ZMA (b) obtained using the Ingenuity Pathway Analysis software.
Results were obtained using the Ingenuity Pathway Analysis (QIAGEN Inc., https://www.qiagenbioinformatics.com/products/ingenuity-pathway-analysis)
The column « Score » corresponds to S score described inthe Material and Method section.
The column « Focus Molecules » corresponds to the number of candidate genes involved in the network (in bold in column « Molecules»).
a
Network ID	Molecules	Score	Focus Molecules	Top Diseases and Functions
1	2-phosphoglyceric acid, ABHD12, ADCY1, ANXA11, AR, ARID4A, ASCL1, Ap2b1, CAMKMT, CARMIL1, CDC42EP3, COASY, CREBBP, Ca2+, Cadherin, D-serine, DDX58, DLG3, DNAJB4, DPH5, EEF1AKNMT, EPHA3, ESR2, FAM117B, FAM193B, GBE1, GCGR, GDF15, GIMAP8, GM-CSF Signaling, GM2A, GPC5, GRI, GRIK1, GRIK2, GRIK3, GSTCD, GTSF1, GYG1, GYS2, BoLA-DMA, BoLA-DR group, BoLA-DRA, HMG CoA synthase, HMGCS2, HNF4A, HNRNPL, HOGA…	54	23	Carbohydrate Metabolism, Embryonic Development, Organ Development
2	ATG9A, CIB4, CREB5, MYPOP, TACO1, TXN2, UBB, VASN, ZBTB9, ZNHIT2	2	1	Hereditary Disorder, Metabolic Disease, Organismal Injury and Abnormalities
b
Network ID	Molecules	Score	Focus Molecules	Top Diseases and Functions
1	2-arachidonoylglycerol, AASS, ABCA12, ACTR6, ADGRG6, ANKS1B, ANO4, AR, ARHGEF12, ARL8A, ATP10D, ATP2C1, Adam22, Akt, Alp, Axonal Guidance Signaling, BANK1, BCAR1, BEND4, CACNA1B, CACNA1E, CACUL1, CARD9, CASS4, CCL1, CHEK1, CHL1, COL15A1, COL6A5, CPS1, Calcineurin protein(s), Cdc42, Cyfip2, DPP6, DPYSL5, Dclk1, ENPP1, ERK1/2, ESAM, EXOC4, FOXD2-AS1, FOXN2, Filamin, GATA3, GEM, GLB1, GPR158, GRIK2,…	108	44	Cancer, Organismal Injury and Abnormalities, Reproductive System Disease

## Sheet: Table S7
Table S7: Top five significant functions of gene networks including candidate genes under selection for cattle breeds from Mayotte (A.) and Madagscar (B.)
Results were obtained using the Ingenuity Pathway Analysis (QIAGEN Inc., https://www.qiagenbioinformatics.com/products/ingenuity-pathway-analysis) .
These tables were built from results presented in Table S10 for breed from Mayotte and Table S11 for breed from Madagascar.
A
	Functions	Category	P-value range	Nb molecules
	Diseases and Disorders	Organismal Injury and Abnormalities	1.98E-07 – 5.51E-01	130
		Respiratory Disease	1.98E-07 – 3.98E-01	66
		Neurological Disease	4.25E-07 – 9.06E-02	61
		Dermatological Diseases and Conditions	9.69E-07 – 2.22E-04	92
		Inflammatory Disease	9.69E-07 – 5.24E-01	16
	Molecular and Cellular Functions	Carbohydrate Metabolism	5.53E-09 – 2.33E-04	25
		Gene Expression	2.17E-07 – 1.80E-04	35
		Cell-To-Cell Signaling and Interaction	2.77E-07 – 1.05E-01	27
		Cell Cycle	3.32E-07 – 4.94E-02	22
		Cell Death and Survival	3.32E-07 – 5.78E-01	52
	Physiological System Development and Function	Tissue Morphology	1.14E-07 – 1.99E-01	36
		Embryonic Development	1.85E-07 – 1.24E-01	32
		Organ Development	1.85E-07 – 4.09E-01	25
		Organismal Development	1.85E-07 – 2.60E-01	48
		Organ Morphology	1.98E-07 – 2.76E-01	39
B
	Bio-functions	Category	p-value	Nb molecules
	Diseases and Disorders	Cancer	3.19E-09 – 2.39E-01	122
		Organismal Injury and Abnormalities	3.19E-09 – 1.00E-00	126
		Reproductive System Disease	3.19E-09 – 5.95E-02	92
		Gastrointestinal Disease	4.39E-08 – 5.63E-01	116
		Dermatological Diseases and Conditions	1.33E-07 – 1.37E-06	92
	Molecular and Cellular Functions	Cell Death and Survival	2.97E-08 – 3.60E-01	61
		Cellular Assembly and Organisation	2.87E-07 – 1.34E-03	46
		Cellular Function and Maintenance	2.87E-07 – 1.34E-03	45
		Cell-To-Cell Signaling and Interaction	6.91E-07 – 9.38E-04	42
		Cellular Growth and Proliferation	6.91E-07 – 4.49E-01	47
	Physiological System Development and Function	Cardiovascular System Development and Function	1.24E-06 – 1.00E-00	47
		Nervous System Development and Function	6.24E-06 – 1.34E-03	56
		Tissue Morphology	1.02E-05 – 2.83E-01	55
		Tissue Development	1.99E-05 – 3.30E-01	47
		Organismal Development	2.57E-05 – 1.00E-00	59

## Sheet: Table S8
Table S8: Significant functions of the global gene network including candidate genes under selection in cattle breed from Mayotte.
Category	Diseases or Functions Annotation	p-value	Molecules	Nb of molecules
Carbohydrate Metabolism	Synthesis of carbohydrate	4,52E-07	Ca2+,CREBBP,GBE1,GCGR,GPC5,GYG1,GYS2,HNF4A,IGF1,INS,KRAS,kynurenic acid,PGM2L1,PIK3C2G,PLEKHA2,PLEKHA4,PPARGC1A,PPP1R3D,SMAD3,SORD,STAT3,SYK,tretinoin	23
Embryonic Development,Organ Development,Organismal Development	Maturation of intestine	3,65E-06	HNF4A,HOXA5,IGF1,ODC1	4
Carbohydrate Metabolism	Metabolism of carbohydrate	5,99E-06	ABHD12,Ca2+,CREBBP,GBE1,GCGR,GM2A,GPC5,GYG1,GYS2,HNF4A,IGF1,INS,KRAS,kynurenic acid,PGM2L1,PIK3C2G,PLEKHA2,PLEKHA4,PPARGC1A,PPP1R3D,SMAD3,SORD,STAT3,SYK,tretinoin	25
Cell-To-Cell Signaling and Interaction,Nervous System Development and Function	Excitatory postsynaptic potential	7,45E-06	ADCY1,Ca2+,D-serine,ESR2,GRIK1,GRIK2,LRRK2,NETO1,OTOF,PFN2	10
Carbohydrate Metabolism	Synthesis of glycogen	9,73E-06	GBE1,GYG1,GYS2,IGF1,INS,PGM2L1,PPARGC1A,PPP1R3D	8
Embryonic Development,Organ Development,Organ Morphology,Organismal Development,Organismal Injury and Abnormalities,Respiratory Disease,Respiratory System Development and Function,Tissue Development	Abnormal morphology of lung	1,03E-05	CREBBP,EPHA3,ESR2,HOXA5,IGF1,LRRK2,MAN2A2,MMACHC,PPARGC1A,RARA,SYK	11
Carbohydrate Metabolism	Synthesis of polysaccharide	1,12E-05	GBE1,GPC5,GYG1,GYS2,IGF1,INS,KRAS,PGM2L1,PPARGC1A,PPP1R3D,SMAD3,STAT3	12
Tissue Morphology	Quantity of epithelial cells	1,25E-05	AR,ASCL1,ESR2,GCGR,HOXA5,IGF1,KRAS,LRRK2,RARA,STAT3,tretinoin	11
Dermatological Diseases and Conditions,Inflammatory Disease,Organismal Injury and Abnormalities	Acne vulgaris	1,39E-05	AR,ESR2,ODC1,RARA,tretinoin	5
S7 anS7	Quantity of epithelial tissue	2,50E-05	AR,ASCL1,ESR2,GCGR,HOXA5,IGF1,KRAS,LRRK2,RARA,STAT3,SYK,tretinoin	12
Behavior,Reproductive System Development and Function	Mating behavior	3,15E-05	AR,CREBBP,ESR2,IGF1,SLC12A2,TPH2	6
Cell Death and Survival,Nervous System Development and Function	Cell viability of nervous tissue cell lines	5,42E-05	Ca2+,CREBBP,ESR2,IGF1,tretinoin	5
Embryonic Development,Organ Development,Organismal Development,Respiratory System Development and Function,Tissue Development	Formation of lung	5,82E-05	ASCL1,CREBBP,EPHA3,ESR2,HOXA5,IGF1,KRAS,LRRK2,MAN2A2,MMACHC,PPARGC1A,RARA,SYK,tretinoin	14
Embryonic Development,Organ Development,Organ Morphology,Organismal Development,Respiratory System Development and Function,Tissue Development	Morphology of pulmonary alveolus	5,88E-05	CREBBP,ESR2,HOXA5,IGF1,LRRK2,MAN2A2,PPARGC1A,RARA	8
Carbohydrate Metabolism,Small Molecule Biochemistry	Synthesis of D-hexose	6,05E-05	CREBBP,GCGR,HNF4A,INS,kynurenic acid,PPARGC1A,SMAD3,SORD	8
Cellular Development,Reproductive System Development and Function	Differentiation of gonad	6,09E-05	AR,ESR2,IGF1,KRAS,SMAD3,tretinoin	6
Nervous System Development and Function,Neurological Disease,Organ Morphology,Organismal Development,Organismal Injury and Abnormalities	Lack of cerebellum	6,17E-05	PHGDH,PTF1A,RARA	3
Psychological Disorders	Mood Disorders	6,67E-05	AR,Ca2+,DLG3,ESR2,GCGR,GRIK1,GRIK2,HMGCS2,IGF1,INS,KRAS,SGK1,SLC6A2,STAT3,SYK,TPH2	16
Cell Cycle,Gene Expression	Binding of protein binding site	7,46E-05	AR,Ca2+,CREBBP,ESR2,GDF15,HNF4A,IGF1,INS,KRAS,PIAS3,RARA,SMAD3,STAT3,tretinoin	14
Embryonic Development,Nervous System Development and Function,Organ Development,Organismal Development,Tissue Development	Development of locus ceruleus	7,95E-05	ASCL1,PHOX2A	2
Nervous System Development and Function,Neurological Disease	Abnormal morphology of nervous system	9,86E-05	ADCY1,AR,ASCL1,CREBBP,DLG3,ESR2,GDF15,GM2A,GRIK2,IGF1,LRP8,LRRK2,MMACHC,OTOF,PFN2,PHGDH,PHOX2A,PPARGC1A,PTF1A,RARA,SERPINA3,SLC12A2,STAT3,TPH2,tretinoin	25
Nervous System Development and Function,Neurological Disease,Organ Morphology,Organismal Development,Organismal Injury and Abnormalities	Abnormal morphology of rhombencephalon	1,11E-04	GM2A,IGF1,LRP8,MMACHC,PHGDH,PHOX2A,PPARGC1A,PTF1A,RARA	9
Dermatological Diseases and Conditions,Inflammatory Disease,Organismal Injury and Abnormalities	Acne	1,13E-04	AR,ESR2,HLA-DR group,IGF1,ODC1,RARA,SGK1,tretinoin	8
Neurological Disease	Neurodegeneration	1,21E-04	AR,Ca2+,COASY,CREBBP,ESR2,GRIK1,IGF1,kynurenic acid,LRP8,LRRK2,PPARGC1A,SGK1,STAT3,tretinoin	14
Cellular Development,Cellular Growth and Proliferation,Nervous System Development and Function	Proliferation of nervous tissue cell lines	1,22E-04	ASCL1,Ca2+,IGF1,SMAD3,STAT3	5
Cell Death and Survival	Neuronal cell death	1,32E-04	ADCY1,AR,ASCL1,Ca2+,CREBBP,D-serine,ESR2,GBE1,GDF15,GRIK2,IGF1,KRAS,kynurenic acid,LRRK2,MAP3K10,MAP3K11,PHOX2A,PPARGC1A,RARA,SERPINA3,SGK1,SMAD3,STAT3,tretinoin	24
Nervous System Development and Function	Development of parasympathetic nervous system	1,37E-04	ASCL1,PHOX2A	2
Cellular Development	Differentiation of embryonic cancer cell lines	1,44E-04	KRAS,ODC1,RARA,tretinoin	4
Organ Morphology,Skeletal and Muscular System Development and Function,Tissue Morphology	Quantity of fast-twitch muscle fibers	1,54E-04	AR,IGF1,PPARGC1A	3
Cellular Development,Cellular Growth and Proliferation,Connective Tissue Development and Function,Embryonic Development,Organismal Development,Skeletal and Muscular System Development and Function,Tissue Development	Chondrogenesis of mesenchymal stem cells	1,54E-04	CREBBP,PPARGC1A,SMAD3	3
Drug Metabolism,Endocrine System Development and Function,Lipid Metabolism,Molecular Transport,Small Molecule Biochemistry	Secretion of testosterone	1,56E-04	Ca2+,IGF1,INS,tretinoin	4
Gene Expression	Transactivation	1,57E-04	AR,ASCL1,Ca2+,CREBBP,DDX58,ESR2,HNF4A,IGF1,INS,PLEKHA2,PPARGC1A,RARA,SMAD3,SRA1,STAT3,SYK,TADA3,TBK1,TGFB1I1,tretinoin	20
Cellular Development,Cellular Growth and Proliferation,Hematological System Development and Function,Hematopoiesis,Lymphoid Tissue Structure and Development,Tissue Development	Differentiation of monoblasts	1,60E-04	RARA,tretinoin	2
Cell Cycle,Gene Expression	Binding of Sp1 binding site	1,65E-04	AR,ESR2,IGF1,INS,tretinoin	5
Hair and Skin Development and Function,Organ Morphology	Thickness of skin	1,69E-04	IGF1,ODC1,SMAD3,STAT3,tretinoin	5
Cell Cycle,Gene Expression	Binding of AP1 consensus site	1,70E-04	AR,Ca2+,ESR2,INS,RARA,tretinoin	6
Dermatological Diseases and Conditions,Organismal Injury and Abnormalities	Hirsutism	1,72E-04	ESR2,INS,ODC1	3
Cell-mediated Immune Response,Cellular Development,Cellular Function and Maintenance,Cellular Growth and Proliferation,Embryonic Development,Hematological System Development and Function,Hematopoiesis,Lymphoid Tissue Structure and Development,Organ Development,Organismal Development,Tissue Development	Development of regulatory T lymphocytes	1,84E-04	CREBBP,DDX58,MARCHF1,SMAD3,STAT3,tretinoin	6
Cell Death and Survival	Apoptosis of neurons	1,85E-04	ADCY1,AR,ASCL1,Ca2+,CREBBP,ESR2,GBE1,GRIK2,IGF1,KRAS,kynurenic acid,MAP3K10,MAP3K11,PHOX2A,PPARGC1A,SERPINA3,SGK1	17
Organ Development,Skeletal and Muscular System Development and Function	Force generation of skeletal muscle	1,85E-04	AR,Ca2+,PPARGC1A	3
Nutritional Disease	Body mass index	1,99E-04	AR,ESR2,GCGR,IGF1,INS,PPARGC1A,SGK1	7
Nervous System Development and Function,Neurological Disease,Organ Morphology,Organismal Development,Organismal Injury and Abnormalities	Abnormal morphology of forebrain	2,07E-04	ADCY1,ASCL1,CREBBP,GM2A,IGF1,LRP8,PFN2,PHGDH,PPARGC1A,RARA	10
Cell-To-Cell Signaling and Interaction,Cellular Compromise,Cellular Function and Maintenance,Inflammatory Response	Respiratory burst of tumor cell lines	2,11E-04	Ca2+,tretinoin	2
Organ Morphology	Morphology of skin	2,25E-04	ARID4A,ASCL1,Ca2+,ESR2,IGF1,MAP3K11,ODC1,PHGDH,RARA,SMAD3,SPINK1,STAT3,tretinoin	13
Cell Morphology,Organ Morphology,Skeletal and Muscular System Development and Function,Tissue Morphology	Diameter of myofiber	2,29E-04	AR,IGF1,PPARGC1A	3
Post-Translational Modification	Activation of protein	2,34E-04	Ca2+,IGF1,ODC1,POMT2,SYK,tretinoin	6
Developmental Disorder,Organ Morphology,Organismal Development,Organismal Injury and Abnormalities,Reproductive System Development and Function,Reproductive System Disease	Agenesis of seminal vesicle	2,37E-04	AR,ARID4A,RARA	3
Embryonic Development,Organ Development,Organ Morphology,Organismal Development,Organismal Injury and Abnormalities,Respiratory Disease,Respiratory System Development and Function,Tissue Development	Abnormal morphology of pulmonary alveolus	2,37E-04	CREBBP,ESR2,HOXA5,IGF1,LRRK2,MAN2A2,PPARGC1A	7
Cancer,Organismal Injury and Abnormalities,Reproductive System Disease	Growth of genital tumor	2,38E-04	AR,GDF15,IGF1,KRAS,tretinoin	5
Cellular Development,Nervous System Development and Function,Tissue Development	Transdifferentiation of neurons	2,39E-04	ASCL1,PTF1A	2
Cancer,Cell Cycle,Cell-To-Cell Signaling and Interaction,Cellular Growth and Proliferation,Organismal Injury and Abnormalities,Tumor Morphology	Contact growth inhibition of cancer cells	2,39E-04	DDX58,RARA	2
Cell Cycle	Replication of liver cells	2,39E-04	Ca2+,STAT3	2
Nervous System Development and Function,Neurological Disease,Organ Morphology,Organismal Development,Organismal Injury and Abnormalities	Abnormal morphology of brain	2,46E-04	ADCY1,ASCL1,CREBBP,DLG3,ESR2,GM2A,GRIK2,IGF1,LRP8,MMACHC,PFN2,PHGDH,PHOX2A,PPARGC1A,PTF1A,RARA	16
Cellular Development,Cellular Growth and Proliferation	Proliferation of prostate cancer cell lines	2,51E-04	AR,Ca2+,ESR2,GDF15,HNF4A,HNRNPL,IGF1,INS,KLK4,PPARGC1A,STAT3,STEAP2,TGFB1I1,tretinoin	14
Respiratory Disease	Lower respiratory tract disorder	2,52E-04	CREBBP,ESR2,GSTCD,HNF4A,HOXA5,IGF1,INS,KRAS,LRRK2,MAN2A2,PPARGC1A,RARA,SLC12A2,SLC6A2,STAT3	15
Molecular Transport	Quantity of urea	2,57E-04	D-serine,HNF4A,IGF1,MMACHC,SMAD3	5
Organ Development,Skeletal and Muscular System Development and Function	Force generation of extensor digitorum longus muscle	2,68E-04	AR,Ca2+	2
Cellular Development,Embryonic Development,Nervous System Development and Function,Organ Development,Organismal Development,Tissue Development,Visual System Development and Function	Differentiation of retinal rods	2,70E-04	ASCL1,IGF1,STAT3	3
Respiratory Disease,Respiratory System Development and Function	Abnormal morphology of respiratory system	2,71E-04	ASCL1,CREBBP,EPHA3,ESR2,HOXA5,IGF1,LRRK2,MAN2A2,MMACHC,PPARGC1A,RARA,SYK	12
Neurological Disease,Organismal Injury and Abnormalities,Psychological Disorders	Abnormality of the substantia nigra	2,97E-04	ESR2,LRRK2,PPARGC1A	3
Organ Morphology	Morphology of gland	3,20E-04	AR,ARID4A,ESR2,GCGR,HOXA5,IGF1,INS,KRAS,LY6E,ODC1,PPARGC1A,PTF1A,RARA,SMAD3,SPINK1,TGFB1I1	16
Organ Morphology,Respiratory System Development and Function,Tissue Morphology	Quantity of lung cells	3,29E-04	HOXA5,IGF1,KRAS,RARA	4
Cell Morphology,Nervous System Development and Function,Neurological Disease,Tissue Morphology	Abnormal morphology of neurons	3,49E-04	AR,ASCL1,DLG3,GDF15,GM2A,GRIK2,IGF1,LRP8,LRRK2,OTOF,PFN2,PPARGC1A,SERPINA3,SLC12A2,STAT3,TPH2,tretinoin	17
Cellular Development,Reproductive System Development and Function	Differentiation of female reproductive tract	3,50E-04	ESR2,KRAS,SMAD3,STAT3	4
Carbohydrate Metabolism,Small Molecule Biochemistry	Synthesis of D-glucose	3,55E-04	CREBBP,GCGR,HNF4A,INS,kynurenic acid,PPARGC1A,SMAD3	7
Cell Morphology,Nervous System Development and Function,Tissue Morphology	Morphology of neurons	3,56E-04	AR,ASCL1,D-serine,DLG3,ESR2,GDF15,GM2A,GRIK2,IGF1,LRP8,LRRK2,OTOF,PFN2,PPARGC1A,PTF1A,SERPINA3,SLC12A2,STAT3,TPH2,tretinoin	20
Organismal Development,Skeletal and Muscular System Development and Function	Morphology of limb	3,58E-04	AR,Ca2+,CREBBP,ESR2,IGF1,MMACHC,PPARGC1A,RARA,SMAD3,SPON1,SYK,tretinoin	12
Cancer,Endocrine System Disorders,Gastrointestinal Disease,Organismal Injury and Abnormalities	Initiation of tumorigenesis of pancreatic ductal adenocarcinoma	3,67E-04	KRAS,STAT3	2
Gene Expression	Induction of RNA	3,72E-04	CREBBP,PIAS3,SMAD3,STAT3,TGFB1I1	5
Cell Death and Survival,Cell Morphology,Nervous System Development and Function,Neurological Disease,Tissue Morphology	Loss of interneurons	3,76E-04	ASCL1,GRIK2,IGF1	3
Neurological Disease,Skeletal and Muscular Disorders	Progressive neuromuscular disease	3,88E-04	ASCL1,Ca2+,D-serine,dihydroceramide,ESR2,HLA-DMA,HLA-DRA,IGF1,kynurenic acid,LRRK2,LY6E,MICU1,SERPINA3,SGK1,SLC6A2	15
Cellular Development,Tissue Development,Visual System Development and Function	Differentiation of retinal cells	4,07E-04	ASCL1,IGF1,PTF1A,STAT3	4
Organ Morphology,Respiratory System Development and Function	Quantity of pulmonary alveolus	4,07E-04	ESR2,HOXA5,IGF1,RARA	4
Cell Death and Survival	Apoptosis of brain	4,08E-04	ADCY1,Ca2+,CREBBP,IGF1,kynurenic acid,MAP3K11,PPARGC1A,SERPINA3,SGK1	9
Cellular Development	Differentiation of breast cancer cell lines	4,09E-04	Ca2+,S100A3,tretinoin	3
Cell-mediated Immune Response,Cellular Development,Cellular Function and Maintenance,Cellular Growth and Proliferation,Embryonic Development,Hematological System Development and Function,Hematopoiesis,Lymphoid Tissue Structure and Development,Organ Development,Organismal Development,Tissue Development	Development of TREG cells	4,26E-04	DDX58,MARCHF1,SMAD3,STAT3	4
Nervous System Development and Function	Neuroprotection of brain cells	4,32E-04	Ca2+,IGF1,INS,STAT3	4
Cancer,Hematological Disease,Immunological Disease,Organismal Injury and Abnormalities	Chronic lymphocytic leukemia / small lymphocytic lymphoma	4,47E-04	CARMIL1,CDC42EP3,CREBBP,DDX58,DPH5,ESR2,GRIK3,KLHL24,KRAS,NETO1,NETO2,PI3Kγ,RAB25,SMAD3,STAT3,STEAP2,STK33,SYK	18
Organismal Development	Circumference of waist	4,51E-04	AR,GCGR,INS,PPARGC1A	4
Cellular Growth and Proliferation,Organ Development,Reproductive System Development and Function	Proliferation of testicular cells	4,57E-04	AR,ESR2,IGF1,tretinoin	4
Endocrine System Development and Function,Lipid Metabolism,Small Molecule Biochemistry,Vitamin and Mineral Metabolism	Steroidogenesis of hormone	4,57E-04	AR,Ca2+,ESR2,IGF1,INS,PPARGC1A,SMAD3,tretinoin	8
Neurological Disease,Psychological Disorders	Bipolar disorder	4,60E-04	Ca2+,DLG3,GRIK1,GRIK2,HMGCS2,INS,KRAS,SLC6A2,SYK,TPH2	10
Cellular Development	Differentiation of eye cells	4,71E-04	ASCL1,IGF1,PTF1A,SMAD3,STAT3	5
Organismal Development,Organismal Injury and Abnormalities	Abnormal morphology of head	4,80E-04	ADCY1,ASCL1,CREBBP,DLG3,ESR2,GM2A,GRIK2,HOXA5,IGF1,KRAS,LRP8,MMACHC,OTOF,PFN2,PHGDH,PHOX2A,PPARGC1A,PTF1A,RARA,SLC12A2,SLC6A2,SMAD3,STAT3,THOC6,tretinoin	25
Cellular Development,Reproductive System Development and Function	Differentiation of gonadal cells	4,80E-04	AR,ESR2,IGF1,KRAS,tretinoin	5
Cellular Development,Embryonic Development,Organismal Development,Tissue Development	Differentiation of parietal endoderm	4,82E-04	RARA,tretinoin	2
Cancer,Dermatological Diseases and Conditions,Organismal Injury and Abnormalities	Development of papilloma	4,94E-04	KRAS,ODC1,SMAD3,STAT3,tretinoin	5
Cardiovascular System Development and Function,Organismal Development,Tissue Morphology	Size of tunica intima	5,23E-04	AR,IGF1	2
Cell Death and Survival	Cell death of central nervous system cells	5,44E-04	ADCY1,AR,ASCL1,Ca2+,CREBBP,D-serine,IGF1,kynurenic acid,LRRK2,MAP3K11,PPARGC1A,SERPINA3,SGK1	13
Lipid Metabolism,Small Molecule Biochemistry,Vitamin and Mineral Metabolism	Synthesis of steroid hormone	5,56E-04	AR,Ca2+,GDF15,IGF1,ODC1,tretinoin	6
Gene Expression	Transactivation of RNA	5,59E-04	AR,ASCL1,CREBBP,DDX58,ESR2,HNF4A,IGF1,INS,PPARGC1A,RARA,SMAD3,SRA1,STAT3,SYK,TADA3,TBK1,TGFB1I1,tretinoin	18
Cancer,Organismal Injury and Abnormalities	Embryonal tumor	5,64E-04	AR,ASCL1,Ca2+,CREBBP,EPHA3,ESR2,HOTAIRM1,IGF1,KRAS,LRRK2,LY6E,PIK3C2G,PLEKHA4,PPARGC1A,RARA,SERPINA3,SLC12A2,STAT3,tretinoin,TRIM10	20
Developmental Disorder,Organismal Injury and Abnormalities,Skeletal and Muscular Disorders	Congenital malformation of forelimb	5,66E-04	SMAD3,tretinoin	2
Cell Morphology,Cellular Function and Maintenance	Transmembrane potential	5,67E-04	AR,Ca2+,ESR2,GRIK1,GRIK2,GRIK3,HNF4A,KRAS,LRRK2,PPARGC1A,SERPINA3,tretinoin	12
Carbohydrate Metabolism	Gluconeogenesis of hepatocytes	5,73E-04	INS,PPARGC1A,tretinoin	3
Cell Morphology	Mass of cells	5,84E-04	Ca2+,GCGR,IGF1,INS,PPARGC1A,RARA	6
Cell Death and Survival	Apoptosis of central nervous system cells	6,25E-04	ADCY1,ASCL1,CREBBP,IGF1,kynurenic acid,MAP3K11,PPARGC1A,SERPINA3,SGK1	9
Behavior	Spatial learning	6,25E-04	ADCY1,DLG3,ESR2,GRIK1,IGF1,KRAS,LRP8,NETO1,SGK1	9
Cancer,Organismal Injury and Abnormalities	Primary squamous cell carcinoma	6,26E-04	DDX58,KRAS,RAB25,STAT3	4
Carbohydrate Metabolism,Lipid Metabolism,Small Molecule Biochemistry	Synthesis of phosphatidylinositol	6,33E-04	Ca2+,IGF1,INS,PIK3C2G,PLEKHA2,PLEKHA4,SYK	7
Nervous System Development and Function,Neurological Disease,Organ Morphology,Organismal Development,Organismal Injury and Abnormalities	Abnormal morphology of telencephalon	6,41E-04	ASCL1,GM2A,IGF1,LRP8,PFN2,PHGDH,PPARGC1A,RARA	8
Neurological Disease,Organismal Injury and Abnormalities	Abnormality of striatum	6,44E-04	ASCL1,Ca2+,IGF1,PFN2,PPARGC1A	5
Cellular Development	Differentiation of progenitor cells	6,51E-04	ASCL1,Ca2+,IGF1,KLHL41,KRAS,ODC1,SRA1,STAT3,tretinoin	9
Cellular Development,Embryonic Development,Organ Development,Organismal Development,Tissue Development	Maturation of intestinal epithelial cells	6,57E-04	HNF4A,HOXA5	2
Cell Morphology,Cell-To-Cell Signaling and Interaction,Cellular Function and Maintenance,Nervous System Development and Function	Depolarization of neurons	6,59E-04	Ca2+,INS,kynurenic acid,SLC12A2	4
Cellular Development,Cellular Growth and Proliferation,Tissue Development	Arrest in growth of epithelial cells	6,77E-04	Ca2+,GDF15,tretinoin	3
Cancer,Organismal Injury and Abnormalities,Reproductive System Disease	Ductal breast carcinoma	6,77E-04	AR,CDC42EP3,CREBBP,EPHA3,ESR2,GYS2,HOGA1,IGF1,KDM4D,KRAS,LRRK2,LY6E,PIAS3,PIK3C2G,PPARGC1A,RARA,SAP130,SGK1,STAT3,SYK,TAOK3,TBK1	22
Reproductive System Development and Function,Tissue Morphology	Quantity of breast cell lines	6,93E-04	AR,SGK1,tretinoin	3
Nervous System Development and Function	Neuroprotection	7,05E-04	Ca2+,IGF1,INS,kynurenic acid,LRRK2,STAT3	6
Cellular Compromise	Degeneration of neuroblastoma cell lines	7,05E-04	LRRK2,tretinoin	2
Cell-To-Cell Signaling and Interaction,Nervous System Development and Function	Long-term potentiation	7,07E-04	ADCY1,Ca2+,Cadherin,CREBBP,D-serine,DLG3,ESR2,GRIK1,GRIK2,GRIK3,KRAS,LRP8	12
Cell Cycle	Entry into interphase of tumor cell lines	7,14E-04	ESR2,IGF1,KRAS,RPA2,STAT3	5
Cell Death and Survival,Neurological Disease,Organismal Injury and Abnormalities	Cell death of cerebral cortex cells	7,46E-04	ADCY1,AR,Ca2+,CREBBP,D-serine,IGF1,kynurenic acid,LRRK2,MAP3K11,PPARGC1A,SERPINA3	11
Cell Cycle	Replication of epithelial cells	7,55E-04	IGF1,STAT3	2
Cancer,Organismal Injury and Abnormalities	Invasion of tissue	7,68E-04	IGF1,KRAS,MAP3K11,PFN2,PIAS3,RARA,STAT3,TGFB1I1,tretinoin	9
Neurological Disease,Organismal Injury and Abnormalities	Abnormality of cerebrum	7,87E-04	ADCY1,Ca2+,DLG3,ESR2,GM2A,GRIK2,IGF1,LRP8,LRRK2,PPARGC1A,RARA	11
Cell Death and Survival	Cellular degradation	7,89E-04	AR,Ca2+,CREBBP,ESR2,IGF1,LRP8,LRRK2,PPARGC1A,SGK1,STAT3,tretinoin	11
Cancer,Organismal Injury and Abnormalities	Formation of poorly differentiated adenocarcinoma	8,07E-04	KRAS,STAT3	2
Embryonic Development,Hair and Skin Development and Function,Organ Development,Organ Morphology,Organismal Development,Tissue Development	Thickness of dermis	8,07E-04	IGF1,SMAD3	2
Cancer,Organismal Injury and Abnormalities	Formation of complex adenocarcinoma	8,07E-04	KRAS,STAT3	2
Cell Signaling,Nucleic Acid Metabolism,Small Molecule Biochemistry	Elevation of cyclic AMP	8,07E-04	ADCY1,Ca2+	2
Cancer,Organismal Injury and Abnormalities,Reproductive System Disease	Hyperplasia of ventral prostatic lobe	8,07E-04	AR,ESR2	2
Neurological Disease	Neurological signs	8,09E-04	ADCY1,AR,ASCL1,Ca2+,GRIK2,HMGCS2,IGF1,KRAS,kynurenic acid,LRP8,LY6E,PFN2,PIAS3,PPARGC1A,RFX4,SERPINA3,SGK1,SLC12A2,SLC6A2,tretinoin	20
Lipid Metabolism,Small Molecule Biochemistry,Vitamin and Mineral Metabolism	Synthesis of terpenoid	8,14E-04	AR,Ca2+,ESR2,GDF15,HMG CoA synthase,HNF4A,IGF1,INS,KRAS,ODC1,PPARGC1A,SMAD3,tretinoin	13
Neurological Disease,Organismal Injury and Abnormalities,Psychological Disorders	Disorder of basal ganglia	8,18E-04	ASCL1,Ca2+,COASY,D-serine,ESR2,GRIK2,HLA-DRA,HMGCS2,IGF1,KRAS,kynurenic acid,LRRK2,LY6E,MICU1,PFN2,PIAS3,PPARGC1A,RFX4,SERPINA3,SGK1,SLC6A2	21
Connective Tissue Development and Function,Skeletal and Muscular System Development and Function,Tissue Development	Chondrogenesis	8,24E-04	CREBBP,PPARGC1A,SMAD3,tretinoin	4
Cell Morphology,Cellular Assembly and Organization,Cellular Function and Maintenance	Transmembrane potential of cellular membrane	8,44E-04	Ca2+,ESR2,GRIK1,GRIK2,GRIK3,LRRK2	6
Respiratory System Development and Function	Morphology of respiratory tract	8,59E-04	ASCL1,CREBBP,ESR2,HOXA5,IGF1,LRRK2,MAN2A2,PPARGC1A,RARA	9
Cellular Development,Cellular Growth and Proliferation	Cell proliferation of ovarian cancer cell lines	8,62E-04	ESR2,GDF15,IGF1,MICU1,RARA,STAT3,SYK,tretinoin	8
Digestive System Development and Function,Organ Morphology,Organismal Development	Morphology of pancreas	8,62E-04	ESR2,GCGR,IGF1,INS,ODC1,PPARGC1A,PTF1A,RARA,SPINK1	9
Cell Death and Survival	Apoptosis of hepatoma cell lines	8,95E-04	Ca2+,HNF4A,MAP3K10,MAP3K11,PPARGC1A,SMAD3,STAT3,SYK,tretinoin	9
Cell Death and Survival,Neurological Disease,Organismal Injury and Abnormalities	Cell death of brain cells	8,98E-04	ADCY1,AR,Ca2+,CREBBP,D-serine,IGF1,kynurenic acid,LRRK2,MAP3K11,PPARGC1A,SERPINA3,SGK1	12
Cell Death and Survival,Neurological Disease,Organismal Injury and Abnormalities	Apoptosis of CA1 neuron	9,14E-04	MAP3K11,PPARGC1A	2
Organ Morphology,Skeletal and Muscular System Development and Function,Tissue Morphology	Quantity of type IIb muscle fibers	9,14E-04	IGF1,PPARGC1A	2
Cellular Compromise	Degeneration of cells	9,15E-04	AR,Ca2+,CREBBP,ESR2,IGF1,LRP8,LRRK2,PPARGC1A,SGK1,SMAD3,STAT3,TBK1,tretinoin	13
Connective Tissue Development and Function,Skeletal and Muscular System Development and Function	Bone mineral content	9,37E-04	AR,IGF1,SMAD3	3
Cell-To-Cell Signaling and Interaction,Nervous System Development and Function	Neurotransmission	9,60E-04	ADCY1,Ca2+,D-serine,ESR2,GRIK1,GRIK2,IGF1,kynurenic acid,LRP8,NETO1,RARA,SLC6A2,STAT3,tretinoin	14
Cellular Development,Cellular Growth and Proliferation,Nervous System Development and Function,Tissue Development	Development of bipolar cells	9,70E-04	ASCL1,LRP8	2
Organ Morphology	Abnormal morphology of gland	9,79E-04	AR,ARID4A,ESR2,GCGR,HOXA5,KRAS,LY6E,PTF1A,RARA,SMAD3,SPINK1,TGFB1I1	12
Carbohydrate Metabolism	Catabolism of carbohydrate	1,02E-03	ABHD12,Ca2+,GM2A,GPC5,INS,PGM2L1,SORD	7
Cell-To-Cell Signaling and Interaction	Activation of male germ cells	1,03E-03	Ca2+,tretinoin	2
Lipid Metabolism,Small Molecule Biochemistry	Hydrolysis of ganglioside	1,03E-03	Ca2+,GM2A	2
Cell-mediated Immune Response,Cellular Movement,Hematological System Development and Function,Immune Cell Trafficking,Lymphoid Tissue Structure and Development	Homing of Th17 cells	1,03E-03	STAT3,tretinoin	2
Cancer,Organismal Injury and Abnormalities,Respiratory Disease	Upper airway cancer	1,04E-03	ADCY1,AR,ASCL1,DLG3,EPHA3,GDF15,GRIK2,KRAS,LRP8,MAP3K11,PHOX2A,PHPT1,PIK3C2G,PPARGC1A,SLC12A2,SMAD3,STAT3,STK33,SYK	19
Cell Morphology,Cellular Assembly and Organization,Cellular Function and Maintenance	Formation of cellular protrusions	1,04E-03	ADCY1,AR,ASCL1,Ca2+,CARMIL1,D-serine,EPHA3,GDF15,HNF4A,IGF1,KLHL41,KRAS,LRP8,LRRK2,Mbp,PFN2,PHGDH,PIAS3,PTF1A,RFX4,SGK1,STAT3,SYK,TAOK3,tretinoin	25
Neurological Disease	Progressive motor neuropathy	1,04E-03	ANXA11,ASCL1,Ca2+,CDC42EP3,D-serine,dihydroceramide,ESR2,HLA-DMA,HLA-DRA,IGF1,kynurenic acid,LRRK2,LY6E,MICU1,SERPINA3,SGK1,SLC6A2,TBK1	18
Cell Cycle	G0 phase of breast cancer cell lines	1,06E-03	AR,IGF1,tretinoin	3
Nervous System Development and Function	Morphology of nervous system	1,06E-03	ADCY1,AR,ASCL1,CREBBP,D-serine,DLG3,ESR2,GDF15,GM2A,GRIK2,IGF1,LRP8,LRRK2,MMACHC,OTOF,PFN2,PHGDH,PHOX2A,PPARGC1A,PTF1A,RARA,SERPINA3,SLC12A2,STAT3,TPH2,tretinoin	26
Cancer,Organismal Injury and Abnormalities	Development of squamous cell tumor	1,07E-03	IGF1,KRAS,ODC1,SMAD3,STAT3	5
Cell Cycle	S phase of breast cancer cell lines	1,08E-03	ESR2,IGF1,KRAS,tretinoin	4
Cell Cycle,Gene Expression	Binding of Smad binding sequence	1,08E-03	AR,GDF15,SMAD3	3
Dermatological Diseases and Conditions,Inflammatory Disease,Organismal Injury and Abnormalities	Postadolescent acne	1,09E-03	AR,IGF1	2
Organ Development,Reproductive System Development and Function	Growth of testis	1,10E-03	AR,IGF1,tretinoin	3
Cellular Development,Reproductive System Development and Function	Differentiation of ovarian follicle	1,12E-03	ESR2,KRAS,SMAD3	3
Cancer,Organismal Injury and Abnormalities	Arrest in growth of tumor	1,14E-03	GDF15,KRAS,tretinoin	3
Cellular Function and Maintenance	Hyperpolarization of POMC neurons	1,15E-03	INS,STAT3	2
Cell Cycle	Entry into G1 phase of tumor cell lines	1,15E-03	IGF1,RPA2	2
Cell-To-Cell Signaling and Interaction	Degradation of gap junctions	1,15E-03	STAT3,tretinoin	2
Post-Translational Modification	Phosphorylation of protein	1,18E-03	AR,Ca2+,IGF1,INS,KDM4D,KRAS,LRRK2,MAP3K10,MAP3K11,ODC1,PPARGC1A,RARA,SGK1,STAT3,STK33,SYK,TADA3,TAOK3,TBK1,tretinoin	20
Cell Death and Survival,Neurological Disease,Organismal Injury and Abnormalities	Apoptosis of brain cells	1,19E-03	ADCY1,CREBBP,IGF1,kynurenic acid,MAP3K11,PPARGC1A,SERPINA3,SGK1	8
Psychological Disorders	Major affective disorder	1,19E-03	Ca2+,DLG3,GRIK1,GRIK2,HMGCS2,INS,KRAS,SGK1,SLC6A2,STAT3,SYK,TPH2	12
Organ Morphology,Reproductive System Development and Function	Size of epididymis	1,21E-03	AR,IGF1	2
DNA Replication, Recombination, and Repair,Nucleic Acid Metabolism,Small Molecule Biochemistry	Incorporation of thymidine	1,23E-03	AR,Ca2+,IGF1,INS,STAT3,tretinoin	6
Drug Metabolism,Endocrine System Development and Function,Lipid Metabolism,Small Molecule Biochemistry,Vitamin and Mineral Metabolism	Synthesis of progesterone	1,25E-03	Ca2+,IGF1,INS,PPARGC1A,SMAD3,tretinoin	6
Cellular Function and Maintenance	Metabolism by tumor cell lines	1,28E-03	PPARGC1A,tretinoin	2
Cellular Development,Embryonic Development	Commitment of embryonic cells	1,28E-03	ASCL1,TRIM15	2
Cell Morphology	Morphology of embryonic cancer cell lines	1,28E-03	ODC1,tretinoin	2
Nervous System Development and Function,Neurological Disease,Organ Morphology,Organismal Development,Organismal Injury and Abnormalities	Abnormal morphology of cerebellum	1,31E-03	GM2A,IGF1,LRP8,PHGDH,PPARGC1A,PTF1A,RARA	7
Cell Morphology,Tissue Morphology	Morphology of epithelial cells	1,31E-03	AR,ASCL1,Ca2+,ESR2,HOXA5,IGF1,KRAS,LRRK2,MAN2A2,SLC12A2,STAT3	11
Lipid Metabolism,Molecular Transport,Small Molecule Biochemistry	Secretion of lipid	1,33E-03	Ca2+,ESR2,GRIK1,IGF1,INS,kynurenic acid,PPARGC1A,STAT3,tretinoin	9
Cell Death and Survival,Cellular Compromise,Neurological Disease,Tissue Morphology	Degeneration of neurons	1,33E-03	AR,Ca2+,CREBBP,ESR2,IGF1,LRP8,LRRK2,PPARGC1A,SGK1,STAT3	10
Cell Morphology,Cell-To-Cell Signaling and Interaction,Cellular Assembly and Organization,Cellular Function and Maintenance	Reorganization of cell-cell contacts	1,34E-03	KRAS,tretinoin	2
Cellular Development,Cellular Growth and Proliferation,Embryonic Development,Organ Development,Organismal Development,Reproductive System Development and Function,Tissue Development	Arrest in spermatogenesis of spermatocytes	1,34E-03	AR,ARID4A	2
Skeletal and Muscular System Development and Function	Force generation of hindlimb muscle	1,34E-03	Ca2+,PPARGC1A	2
Nervous System Development and Function,Neurological Disease,Organ Morphology,Organismal Development,Organismal Injury and Abnormalities	Abnormal morphology of somatosensory cortex	1,34E-03	DLG3,ESR2	2
Cancer,Hematological Disease,Immunological Disease,Organismal Injury and Abnormalities	Childhood pro-B-cell acute lymphoblastic leukemia	1,34E-03	KRAS,SYK	2
Amino Acid Metabolism	Quantity of D-serine	1,34E-03	D-serine,PHGDH	2
Organismal Development	Morphology of head	1,36E-03	ADCY1,ASCL1,CREBBP,DLG3,ESR2,GCGR,GM2A,GRIK2,HOXA5,IGF1,KRAS,LRP8,MMACHC,OTOF,PFN2,PHGDH,PHOX2A,PPARGC1A,PTF1A,RARA,SLC12A2,SLC6A2,SMAD3,STAT3,THOC6,tretinoin	26
Nervous System Development and Function	Neuroprotection of hippocampus	1,37E-03	Ca2+,IGF1,STAT3	3
Embryonic Development,Organ Development,Organ Morphology,Organismal Development,Renal and Urological System Development and Function,Tissue Development	Mass of kidney	1,39E-03	GDF15,IGF1,LRRK2,PPARGC1A,SMAD3	5
Behavior	Cognition	1,39E-03	ADCY1,Ca2+,CREBBP,DLG3,ESR2,GM2A,GRIK1,GRIK2,HLA-DRA,IGF1,INS,KRAS,LRP8,NETO1,PPARGC1A,SGK1	16
Cell Morphology,Embryonic Development,Organ Development,Organ Morphology,Organismal Development,Renal and Urological System Development and Function,Tissue Development	Size of kidney cells	1,41E-03	IGF1,INS	2
Cellular Development,Cellular Growth and Proliferation,Embryonic Development,Organismal Development	Expansion of embryonic stem cells	1,41E-03	LRRK2,tretinoin	2
Behavior	Hyperactivity	1,43E-03	ADCY1,PPARGC1A,SLC12A2,TPH2	4
Behavior,Nervous System Development and Function	Long-term memory	1,47E-03	ADCY1,CREBBP,INS,PPARGC1A,SGK1	5
Cell Death and Survival,Neurological Disease,Organismal Injury and Abnormalities	Cell death of cortical neurons	1,47E-03	ADCY1,AR,Ca2+,CREBBP,D-serine,IGF1,kynurenic acid,LRRK2,SERPINA3	9
Endocrine System Disorders,Organismal Injury and Abnormalities,Reproductive System Disease	Polycystic ovary syndrome	1,47E-03	AR,CDC42EP3,ESR2,GRIK1,INS,SLC6A2	6
Organismal Injury and Abnormalities,Reproductive System Disease	Dysmenorrhea	1,47E-03	AR,ESR2,SLC6A2	3
Cellular Development,Cellular Growth and Proliferation	Proliferation of embryonic cancer cell lines	1,50E-03	IGF1,KRAS,tretinoin	3
Organ Morphology,Organismal Development	Mass of secretory structure	1,50E-03	AR,GCGR,IGF1,INS,ODC1,PPARGC1A,RARA	7
Cell Death and Survival,Organismal Injury and Abnormalities	Apoptosis of epidermal cells	1,50E-03	Ca2+,ESR2,IGF1,KRAS,STAT3,tretinoin	6
Cellular Compromise,Neurological Disease,Organismal Injury and Abnormalities	Damage of neurons	1,50E-03	Ca2+,IGF1,INS,LRRK2,PPARGC1A,tretinoin	6
Organismal Injury and Abnormalities,Reproductive System Disease	Female infertility	1,51E-03	AR,ESR2,KRAS,SGK1	4
Endocrine System Development and Function,Organ Morphology,Tissue Morphology	Quantity of alpha islet cells	1,52E-03	GCGR,INS,PTF1A	3
Gastrointestinal Disease,Hepatic System Disease,Organismal Injury and Abnormalities	Hepatocellular dysplasia	1,52E-03	CDC42EP3,KRAS,LY6E	3
Connective Tissue Development and Function,Tissue Morphology	Mass of connective tissue	1,53E-03	AR,CREBBP,GCGR,GDF15,IGF1,PPARGC1A,SRA1,STAT3,tretinoin	9
Cellular Growth and Proliferation	Inhibition of cells	1,56E-03	Ca2+,ESR2,IGF1,kynurenic acid,SLC12A2,STAT3,TBK1,tretinoin	8
Cancer,Organismal Injury and Abnormalities,Renal and Urological Disease	Wilms tumor	1,57E-03	CREBBP,IGF1,INS,KRAS,PTF1A,TNRC18	6
Connective Tissue Disorders,Organismal Injury and Abnormalities,Skeletal and Muscular Disorders	Postmenopausal osteoporosis	1,58E-03	AR,Ca2+,ESR2	3
Cancer,Cellular Development,Cellular Growth and Proliferation,Endocrine System Disorders,Organismal Injury and Abnormalities,Reproductive System Disease,Tumor Morphology	Proliferation of ovarian cancer cells	1,58E-03	GDF15,KRAS,tretinoin	3
Cancer,Organismal Injury and Abnormalities	Upper aero-digestive squamous cell carcinoma	1,58E-03	ADCY1,AR,CREBBP,DDX58,DLG3,EPHA3,ESR2,GCGR,GDF15,GRIK1,GRIK2,HOXA5,KLHL41,KRAS,LY6E,MAP3K11,OTOF,PHOX2A,PHPT1,PIK3C2G,PPARGC1A,RBM47,SLC12A2,SMAD3,SPON1,SRA1,STAT3,STK33,TAOK3,TNRC18,TPH2	31
Cell Death and Survival,Nervous System Development and Function	Cell viability of neurons	1,60E-03	ADCY1,AR,Ca2+,D-serine,GDF15,IGF1,RARA,SMAD3,STAT3,tretinoin	10
Organ Development,Skeletal and Muscular System Development and Function,Tissue Development	Growth of skeletal muscle	1,60E-03	IGF1,SMAD3,STAT3	3
Neurological Disease,Skeletal and Muscular Disorders	Neuromuscular disease	1,61E-03	AR,ASCL1,Ca2+,D-serine,dihydroceramide,ESR2,GRIK2,HLA-DMA,HLA-DRA,HMGCS2,IGF1,KRAS,kynurenic acid,LRRK2,LY6E,MICU1,PFN2,PIAS3,PPARGC1A,RFX4,SERPINA3,SGK1,SLC6A2	23
Lipid Metabolism,Small Molecule Biochemistry,Vitamin and Mineral Metabolism	Synthesis of steroid	1,63E-03	AR,Ca2+,ESR2,GDF15,HMG CoA synthase,IGF1,INS,KRAS,ODC1,PPARGC1A,SMAD3,tretinoin	12
Lipid Metabolism,Small Molecule Biochemistry,Vitamin and Mineral Metabolism	Metabolism of retinoid	1,65E-03	Ca2+,GPC5,LRP8,RARA,tretinoin	5
Embryonic Development,Organismal Development,Tissue Development	Development of mesenchyme	1,66E-03	CREBBP,PPARGC1A,RARA,SMAD3	4
Lipid Metabolism,Molecular Transport,Small Molecule Biochemistry	Concentration of phospholipid	1,67E-03	ABHD12,Ca2+,INS,PHGDH,PITPNB,PPARGC1A,RARA,SMAD3,STAT3	9
Behavior	Learning	1,67E-03	ADCY1,Ca2+,CREBBP,DLG3,ESR2,GM2A,GRIK1,GRIK2,IGF1,INS,KRAS,LRP8,NETO1,PPARGC1A,SGK1	15
Hereditary Disorder,Organismal Injury and Abnormalities,Skeletal and Muscular Disorders	Hereditary myopathy	1,67E-03	AR,ESR2,GBE1,GYG1,GYS2,HLA-DRA,HMGCS2,IGF1,KLHL41,KRAS,LRSAM1,MICU1,PFN2,PHOX2A,POMT2,TBK1	16
Cancer,Gastrointestinal Disease,Organismal Injury and Abnormalities	Colorectal adenoma	1,68E-03	ESR2,GRIK2,KLK4,KRAS,ODC1,SINHCAF,SLC12A2,SORD	8
Cell-To-Cell Signaling and Interaction	Binding of bone cancer cell lines	1,68E-03	Ca2+,IGF1,INS	3
Cell Morphology,Organismal Injury and Abnormalities	Swelling of astrocytes	1,70E-03	Ca2+,SLC12A2	2
Skeletal and Muscular System Development and Function	Formation of skeleton	1,70E-03	RARA,tretinoin	2
Nervous System Development and Function	Neuroprotection of granule cells	1,70E-03	IGF1,INS	2
Cancer,Organismal Injury and Abnormalities	Development of endometrioid neoplasm	1,70E-03	KRAS,SMAD3	2
Hereditary Disorder,Organismal Injury and Abnormalities,Skeletal and Muscular Disorders	Autosomal recessive myopathy	1,72E-03	GBE1,GYG1,GYS2,KLHL41,LRSAM1,MICU1,PHOX2A,POMT2	8
Cancer,Neurological Disease,Organismal Injury and Abnormalities	Primitive neuroectodermal tumor	1,73E-03	AR,ASCL1,Ca2+,CREBBP,ESR2,KRAS,PIK3C2G,RARA,STAT3,tretinoin	10
Cell-To-Cell Signaling and Interaction,Nervous System Development and Function	Long-term potentiation of brain	1,77E-03	ADCY1,Ca2+,CREBBP,GRIK1,GRIK2,KRAS,LRP8	7
Nervous System Development and Function	Development of sympathetic ganglia	1,77E-03	ASCL1,PHOX2A	2
Dysfunction of liver,Gastrointestinal Disease,Hepatic System Disease,Organismal Injury and Abnormalities	Dysfunction of liver	1,77E-03	Ca2+,tretinoin	2
Endocrine System Disorders,Gastrointestinal Disease,Hereditary Disorder,Metabolic Disease,Organismal Injury and Abnormalities	Permanent neonatal diabetes mellitus	1,77E-03	INS,PTF1A	2
Cell Cycle,Cell-To-Cell Signaling and Interaction,Cellular Growth and Proliferation	Contact growth inhibition of lymphoma cell lines	1,77E-03	DDX58,tretinoin	2
Organismal Development,Skeletal and Muscular Disorders,Skeletal and Muscular System Development and Function	Abnormal morphology of limb	1,79E-03	CREBBP,ESR2,IGF1,MMACHC,RARA,SMAD3,SPON1,SYK,tretinoin	9
Psychological Disorders	Severe psychological disorder	1,83E-03	Ca2+,D-serine,DLG3,ESR2,GRIK1,GRIK2,GRIK3,HMGCS2,INS,KRAS,kynurenic acid,PFN2,SGK1,SLC12A2,SLC6A2,STAT3,SYK,TPH2	18
Cellular Movement	Cell movement of ovarian cancer cell lines	1,84E-03	ESR2,GDF15,IGF1,SMAD3,SYK	5
Cell Cycle	G2/M phase of tumor cell lines	1,85E-03	AR,HNF4A,KRAS,MAP3K11,SGK1,tretinoin	6
Digestive System Development and Function,Organ Morphology	Contraction of ileum	1,85E-03	Ca2+,INS	2
Cancer,Organismal Injury and Abnormalities,Reproductive System Disease	Grade 3 uterine endometrioid carcinoma	1,85E-03	ESR2,KRAS	2
Cancer,Organismal Injury and Abnormalities,Reproductive System Disease	Grade 1-2 uterine endometrioid carcinoma	1,85E-03	ESR2,KRAS	2
Cancer,Endocrine System Disorders,Gastrointestinal Disease,Organismal Injury and Abnormalities,Tumor Morphology	Progression of pancreatic intraepithelial neoplasm	1,85E-03	KRAS,STAT3	2
Cell-To-Cell Signaling and Interaction,Nervous System Development and Function	Long-term potentiation of cerebellum	1,85E-03	ADCY1,GRIK2	2
Cell Cycle	Arrest in G2/M phase of prostate cancer cell lines	1,85E-03	AR,HNF4A	2
Neurological Disease	Progressive neurological disorder	1,87E-03	ANXA11,AR,ASCL1,Ca2+,CDC42EP3,D-serine,dihydroceramide,ESR2,GM2A,HLA-DMA,HLA-DRA,IGF1,INS,KRAS,kynurenic acid,LRP8,LRRK2,LY6E,MICU1,ODC1,SERPINA3,SGK1,SLC6A2,SPON1,STAT3,TBK1	26
Embryonic Development,Organismal Development	Development of abdomen	1,88E-03	AR,ASCL1,CREBBP,ESR2,GDF15,HNF4A,HOXA5,IGF1,INS,KRAS,LRRK2,LY6E,ODC1,PPARGC1A,PTF1A,RARA,SMAD3,tretinoin	18
Cancer,Hematological Disease,Immunological Disease,Organismal Injury and Abnormalities	Small B-cell lymphocytic lymphoma	1,90E-03	CARMIL1,CREBBP,DDX58,DPH5,ESR2,GRIK3,KLHL24,KRAS,NETO1,NETO2,PI3Kγ,RAB25,STEAP2	13
Cellular Development,Cellular Growth and Proliferation,Organ Development,Skeletal and Muscular System Development and Function,Tissue Development	Proliferation of myoblasts	1,90E-03	IGF1,KLHL41,ODC1,STAT3	4
Carbohydrate Metabolism,Lipid Metabolism,Small Molecule Biochemistry	Metabolism of phosphatidic acid	1,92E-03	ABHD12,Ca2+,IGF1,INS,PIK3C2G,PLEKHA2,PLEKHA4,SYK,tretinoin	9
Organismal Functions	Hypoactivity of mice	1,96E-03	ADCY1,ARID4A,ESR2,GCGR,GDF15,MMACHC,PPARGC1A	7
Developmental Disorder,Neurological Disease	Congenital neurological disorder	1,99E-03	AR,ASCL1,COASY,CREBBP,ESR2,GBE1,GM2A,HNF4A,IGF1,KRAS,MAN2A2,PHGDH,PHOX2A,POMT2,PTF1A,RARA,RFX4,SLC6A2,SMAD3,SRA1,THOC6	21
Cell-To-Cell Signaling and Interaction,Nervous System Development and Function	Synaptic transmission of cells	2,02E-03	Ca2+,GRIK2,IGF1,kynurenic acid,tretinoin	5
Cell Cycle	Entry into S phase of breast cancer cell lines	2,04E-03	ESR2,IGF1,KRAS	3
Neurological Disease	Degeneration of nervous system	2,04E-03	AR,Ca2+,CREBBP,ESR2,GRIK1,IGF1,LRP8,LRRK2,PPARGC1A,SGK1,STAT3	11
Cell Death and Survival	Apoptosis of breast cancer cell lines	2,06E-03	AR,DPH5,ESR2,HOXA5,IGF1,INS,MAP3K11,SGK1,STAT3,TAOK3,TBK1,tretinoin	12
Cell Morphology,Organ Morphology,Organismal Injury and Abnormalities,Skeletal and Muscular Disorders,Skeletal and Muscular System Development and Function,Tissue Morphology	Hypertrophy of skeletal muscle	2,07E-03	AR,IGF1,PPARGC1A	3
Neurological Disease,Organismal Injury and Abnormalities	Abnormality of cerebral cortex	2,09E-03	ADCY1,Ca2+,DLG3,ESR2,GM2A,GRIK2,IGF1,LRP8,LRRK2,PPARGC1A	10
Behavior	Aggressive behavior toward females	2,09E-03	ESR2,TPH2	2
Organ Morphology,Skeletal and Muscular System Development and Function,Tissue Morphology	Quantity of type IIa myofibers	2,09E-03	AR,PPARGC1A	2
Cellular Development	Differentiation of bone cancer cell lines	2,09E-03	RARA,tretinoin	2
Cell-To-Cell Signaling and Interaction,Hematological System Development and Function,Immune Cell Trafficking,Inflammatory Response	Binding of bone marrow-derived dendritic cells	2,09E-03	Ca2+,MARCHF1	2
Protein Synthesis	Metabolism of peptide	2,10E-03	KRAS,LRRK2,MAP3K10,MMACHC,SGK1,SYK,TBK1,tretinoin	8
Organ Morphology,Reproductive System Development and Function	Quantity of corpus luteum	2,10E-03	AR,ESR2,IGF1,SMAD3	4
Developmental Disorder,Endocrine System Disorders,Organismal Injury and Abnormalities,Reproductive System Disease	Hypogonadism	2,11E-03	AR,ARID4A,Ca2+,ESR2,INS,SRA1	6
Cellular Development	Transdifferentiation	2,12E-03	ASCL1,KRAS,PPARGC1A,PTF1A,SMAD3	5
Cell Morphology	Morphology of lipid droplets	2,14E-03	AR,INS,PPARGC1A,SYK	4
Dermatological Diseases and Conditions,Organismal Injury and Abnormalities	Skin hyperpigmentation	2,17E-03	KRAS,RARA,tretinoin	3
Cancer,Respiratory Disease	Hyperplasia of airway epithelial cells	2,17E-03	ASCL1,KRAS	2
Cell-To-Cell Signaling and Interaction,Cellular Compromise,Cellular Function and Maintenance	Endoplasmic reticulum stress response of cells	2,19E-03	AR,IGF1,INS,PPARGC1A,tretinoin	5
Cell Cycle	Arrest in G1 phase of breast cancer cell lines	2,20E-03	AR,ESR2,GDF15,tretinoin	4
Cancer,Hematological Disease,Immunological Disease,Organismal Injury and Abnormalities	Tumorigenesis of lymphocytes	2,21E-03	ADCY1,ANXA11,ARID4A,Ca2+,CARMIL1,CDC42EP3,CREBBP,DDX58,DPH5,EPHA3,ESR2,GDF15,GM2A,GRIK1,GRIK2,GRIK3,HLA-DR group,HLA-DRA,IGF1,KLHL24,KRAS,LPCAT2,LRRK2,LY6E,NETO1,NETO2,ODC1,PI3Kγ,PPARGC1A,RAB25,RARA,SERPINA3,SGK1,SLC6A2,SMAD3,SORD,STAT3,STEAP2,STK33,SYK,TGFB1I1,TNRC18,tretinoin,UBXN10	44
Cell Death and Survival	Apoptosis of pancreatic cancer cell lines	2,21E-03	DDX58,IGF1,INS,KRAS,NMI,STAT3,TBK1	7
Cell Death and Survival,Hematological System Development and Function	Recovery of blood platelets	2,26E-03	IGF1,STAT3	2
Cell Death and Survival,Nervous System Development and Function	Survival of superior cervical ganglion neurons	2,26E-03	RARA,tretinoin	2
Nervous System Development and Function,Neurological Disease,Organ Morphology,Organismal Development,Organismal Injury and Abnormalities	Abnormal morphology of cerebrum	2,26E-03	ADCY1,DLG3,ESR2,GM2A,GRIK2,LRP8,PPARGC1A,RARA	8
Cancer,Neurological Disease,Organismal Injury and Abnormalities	Neuroblastoma	2,27E-03	AR,ASCL1,Ca2+,CREBBP,KRAS,RARA,tretinoin	7
Connective Tissue Development and Function	Adipogenesis	2,30E-03	IGF1,INS,PPARGC1A,SMAD3,SYK,TGFB1I1,tretinoin	7
Cellular Function and Maintenance	Hyperpolarization of neurons	2,33E-03	INS,SLC12A2,STAT3	3
Cell Cycle	Interphase of breast cancer cell lines	2,34E-03	AR,ESR2,GDF15,IGF1,KRAS,tretinoin	6
Cell-To-Cell Signaling and Interaction	Signaling of cells	2,34E-03	AR,Ca2+,DDX58,IGF1,KRAS,SLC12A2,SYK	7
Connective Tissue Disorders,Inflammatory Response,Organismal Injury and Abnormalities,Tissue Development	Inflammation of visceral fat	2,34E-03	STAT3,STEAP2	2
Dermatological Diseases and Conditions,Organismal Injury and Abnormalities	Sun-damaged skin disorder	2,34E-03	RARA,tretinoin	2
Cell Morphology,Tissue Morphology	Volume of cells	2,35E-03	AR,Ca2+,INS,PPARGC1A,SLC12A2	5
Cell Cycle	Arrest in interphase of breast cancer cell lines	2,38E-03	AR,ESR2,GDF15,IGF1,tretinoin	5
Developmental Disorder,Hereditary Disorder,Metabolic Disease,Organismal Injury and Abnormalities,Skeletal and Muscular Disorders	Muscular-form glycogen storage disease	2,43E-03	GBE1,GYG1	2
Organismal Development	Development of endocrine gland	2,44E-03	ASCL1,HNF4A,HOXA5,LY6E,PTF1A,RARA,SMAD3	7
Amino Acid Metabolism,Post-Translational Modification,Small Molecule Biochemistry	Phosphorylation of L-amino acid	2,44E-03	EPHA3,IGF1,INS,LRP8,LRRK2,MAP3K10,SGK1,SYK,TBK1	9
Cell Death and Survival	Apoptosis of prostate cell lines	2,47E-03	ESR2,SMAD3,TGFB1I1	3
Cancer,Organismal Injury and Abnormalities	Malignant neoplasm of aerodigestive tract	2,48E-03	ADCY1,AR,ASCL1,CREBBP,DDX58,DLG3,EPHA3,ESR2,GCGR,GDF15,GRIK1,GRIK2,HOXA5,KLHL41,KRAS,LRP8,LY6E,MAP3K11,OTOF,PHOX2A,PHPT1,PIK3C2G,POMT2,PPARGC1A,RBM47,SLC12A2,SLC6A2,SMAD3,SPON1,SRA1,STAT3,STK33,SYK,TAOK3,TNRC18,TPH2,ZMAT4	37
Cell-To-Cell Signaling and Interaction	Signaling of tumor cell lines	2,51E-03	AR,Ca2+,IGF1	3
Cellular Development,Embryonic Development,Organismal Development,Tissue Development	Differentiation of primitive endoderm	2,52E-03	RARA,tretinoin	2
Behavior	Locomotion	2,55E-03	ABHD12,ADCY1,AR,CREBBP,DLG3,GCGR,IGF1,LRRK2,PPARGC1A,SLC6A2,SMAD3,STAT3	12
Carbohydrate Metabolism	Metabolism of glycogen	2,55E-03	GBE1,GYS2,INS,PGM2L1	4
Cell Morphology,Cellular Development,Connective Tissue Development and Function	Conversion of fibroblast cell lines	2,61E-03	ASCL1,tretinoin	2
Developmental Disorder,Gastrointestinal Disease,Hepatic System Disease,Hereditary Disorder,Metabolic Disease,Organismal Injury and Abnormalities	Glycogen storage disease, hepatic form	2,61E-03	GBE1,GYS2	2
Cell-To-Cell Signaling and Interaction,Nervous System Development and Function	Long-term potentiation of brain cells	2,66E-03	Ca2+,GRIK1,GRIK2,KRAS	4
Hereditary Disorder,Neurological Disease,Organismal Injury and Abnormalities,Psychological Disorders,Skeletal and Muscular Disorders	End-stage Huntington disease	2,68E-03	kynurenic acid	1
Developmental Disorder,Neurological Disease,Organismal Injury and Abnormalities	Congenital encephalopathy	2,68E-03	AR,COASY,CREBBP,GBE1,HNF4A,IGF1,KRAS,PHGDH,POMT2,PTF1A,RARA,RFX4,SLC6A2,SMAD3,SRA1,THOC6	16
Endocrine System Disorders,Organ Morphology,Organismal Injury and Abnormalities,Reproductive System Development and Function,Reproductive System Disease	Lack of vas deferens	2,71E-03	AR,RARA	2
Nervous System Development and Function,Neurological Disease,Organ Morphology,Organismal Development,Organismal Injury and Abnormalities,Psychological Disorders	Abnormal morphology of substantia nigra	2,71E-03	ESR2,PPARGC1A	2
Connective Tissue Development and Function	Adipogenesis of adipose tissue	2,71E-03	IGF1,INS,SYK,tretinoin	4
Cancer,Dermatological Diseases and Conditions,Hematological Disease,Immunological Disease,Organismal Injury and Abnormalities	Cutaneous T-cell lymphoma	2,73E-03	CREBBP,EPHA3,HLA-DR group,KRAS,ODC1,RARA,STAT3,tretinoin	8
Psychological Disorders	Alcohol use disorder	2,75E-03	AR,GRIK1,KRAS,SLC6A2,SPINK1,STAT3	6
Cell Death and Survival,Cell Morphology,Nervous System Development and Function,Neurological Disease,Tissue Morphology	Loss of neurons	2,79E-03	AR,ASCL1,GDF15,GRIK2,IGF1,LRRK2,STAT3,tretinoin	8
Cellular Development,Cellular Growth and Proliferation,Connective Tissue Development and Function,Hair and Skin Development and Function,Organ Development,Tissue Development	Arrest in growth of keratinocytes	2,80E-03	Ca2+,tretinoin	2
Organ Morphology,Skeletal and Muscular System Development and Function,Tissue Morphology	Quantity of type I myofibers	2,80E-03	AR,PPARGC1A	2
Carbohydrate Metabolism,Small Molecule Biochemistry	Turnover of polyols	2,80E-03	Ca2+,INS	2
Cell-To-Cell Signaling and Interaction,Nervous System Development and Function	Long-term potentiation of hippocampal CA1 region	2,83E-03	ADCY1,GRIK1,KRAS,LRP8	4
Cell Morphology,Nervous System Development and Function,Tissue Morphology	Morphology of bipolar cells	2,84E-03	ASCL1,IGF1,LRP8	3
Cancer,Organismal Injury and Abnormalities	Upper aerodigestive tract carcinoma	2,86E-03	ADCY1,AR,ASCL1,CREBBP,DDX58,DLG3,EPHA3,ESR2,GCGR,GDF15,GRIK1,GRIK2,HOXA5,KLHL41,KRAS,LRP8,LY6E,MAP3K11,OTOF,PHOX2A,PHPT1,PIK3C2G,POMT2,PPARGC1A,RBM47,SLC12A2,SMAD3,SPON1,SRA1,STAT3,STK33,SYK,TAOK3,TNRC18,TPH2,ZMAT4	36
Lipid Metabolism,Small Molecule Biochemistry	Synthesis of phospholipid	2,86E-03	Ca2+,IGF1,INS,LPCAT2,PIK3C2G,PLEKHA2,PLEKHA4,SYK,tretinoin	9
Cancer,Gastrointestinal Disease,Hepatic System Disease,Liver Hyperplasia/Hyperproliferation,Organismal Injury and Abnormalities	Liver cancer	2,95E-03	ADCY1,AR,ARID4A,CARMIL1,CDC42EP3,COASY,CREBBP,DDX58,DLG3,EEF1AKNMT,EPHA3,ESR2,FAM193B,GBE1,GPC5,GRIK1,GRIK2,GRIK3,GYS2,HMGCS2,HNF4A,IGF1,INS,KDM4D,KLHL24,KRAS,LPCAT2,LRP8,LRRK2,LRSAM1,LY6E,MAP3K11,mir-95,MMACHC,NETO1,OTOF,PHGDH,PIAS3,PIK3C2G,PITPNB,PLEKHA4,POMT2,RARA,RBM47,SAP130,SGK1,SLC6A2,SPINK1,SPON1,SQOR,SRA1,STAT3,STEAP2,STK33,SYK,TAOK3,TBK1,TNRC18,TPH2,TRIM10,TTC13,ZCCHC24,ZMAT4,ZNF624	64
Cancer,Gastrointestinal Disease,Hepatic System Disease,Liver Hyperplasia/Hyperproliferation,Organismal Injury and Abnormalities	Liver carcinoma	3,52E-03	ADCY1,AR,ARID4A,CARMIL1,CDC42EP3,COASY,CREBBP,DDX58,DLG3,EEF1AKNMT,EPHA3,ESR2,FAM193B,GBE1,GPC5,GRIK1,GRIK2,GRIK3,GYS2,HMGCS2,HNF4A,IGF1,KDM4D,KLHL24,KRAS,LPCAT2,LRP8,LRRK2,LRSAM1,LY6E,MAP3K11,mir-95,MMACHC,NETO1,OTOF,PIAS3,PIK3C2G,PITPNB,PLEKHA4,POMT2,RARA,RBM47,SAP130,SGK1,SLC6A2,SPINK1,SPON1,SQOR,SRA1,STAT3,STEAP2,STK33,SYK,TAOK3,TBK1,TNRC18,TPH2,TRIM10,TTC13,ZCCHC24,ZMAT4,ZNF624	62
Cellular Development,Cellular Growth and Proliferation,Organ Development,Renal and Urological System Development and Function,Renal Proliferation	Proliferation of mesangial cells	3,87E-03	IGF1,INS,STAT3,tretinoin	4
Cell Death and Survival,Renal Necrosis/Cell Death	Pyknosis of kidney cells	4,01E-03	tretinoin	1
Cell Death and Survival,Renal Necrosis/Cell Death	Karyorrhexis of kidney cells	4,01E-03	tretinoin	1
Cellular Movement,Connective Tissue Development and Function,Hepatic System Development and Function,Liver Fibrosis	Chemotaxis of hepatic stellate cells	4,39E-03	Ca2+,SMAD3	2
Cell Death and Survival,Gastrointestinal Disease,Hepatic System Disease,Liver Necrosis/Cell Death,Organismal Injury and Abnormalities	Cell death of liver cells	4,66E-03	AR,Ca2+,HNF4A,IGF1,PPARGC1A,SMAD3,STAT3,TBK1,tretinoin	9
Cellular Development,Cellular Growth and Proliferation,Organ Development,Renal and Urological System Development and Function,Renal Proliferation	Proliferation of podocytes	4,87E-03	STAT3,tretinoin	2
Gastrointestinal Disease,Hepatic System Disease,Liver Fibrosis,Organismal Injury and Abnormalities	Fibrosis of liver	5,81E-03	CDC42EP3,CREBBP,HLA-DRA,HNF4A,INS,LY6E,SLC6A2,SMAD3,STAT3,tretinoin	10
Cell Cycle,Liver Fibrosis	Replication of hepatic stellate cells	6,68E-03	Ca2+	1
Decreased Levels of Potassium,Molecular Transport	Increased loss of K+	6,68E-03	Ca2+	1
Endocrine System Disorders,Gastrointestinal Disease,Glomerular Injury,Hereditary Disorder,Metabolic Disease,Organismal Injury and Abnormalities,Renal and Urological Disease	Fanconi renotubular syndrome with maturity-onset diabetes of the young type 4	1,07E-02	HNF4A	1
Cellular Compromise,Dysfunction of liver,Gastrointestinal Disease,Hepatic System Disease,Organismal Injury and Abnormalities	Onset of permeability transition of hepatocytes	1,07E-02	Ca2+	1
Cell Death and Survival,Gastrointestinal Disease,Hepatic System Disease,Liver Necrosis/Cell Death,Organismal Injury and Abnormalities	Apoptosis of liver cells	1,15E-02	HNF4A,IGF1,PPARGC1A,SMAD3,STAT3,TBK1,tretinoin	7
Cancer,Gastrointestinal Disease,Hepatic System Disease,Hepatocellular carcinoma,Liver Hyperplasia/Hyperproliferation,Organismal Injury and Abnormalities,Tumor Morphology	Progression of hepatocellular carcinoma	1,24E-02	AR,STAT3	2
Cell Death and Survival,Gastrointestinal Disease,Hepatic System Disease,Liver Necrosis/Cell Death,Organismal Injury and Abnormalities	Cell death of hepatocytes	1,27E-02	AR,Ca2+,HNF4A,PPARGC1A,SMAD3,STAT3,tretinoin	7
Cardiac Damage,Cardiovascular Disease,Organismal Injury and Abnormalities,Skeletal and Muscular Disorders	Damage of myocardium	1,33E-02	GDF15,IGF1	2
Cardiac Necrosis/Cell Death,Cardiovascular Disease,Cell Death and Survival,Organismal Injury and Abnormalities,Skeletal and Muscular Disorders	Apoptosis of cardiomyocytes	1,55E-02	AR,Ca2+,IGF1,KRAS,PPARGC1A,STAT3,tretinoin	7
Cancer,Gastrointestinal Disease,Hepatic System Disease,Liver Hyperplasia/Hyperproliferation,Organismal Injury and Abnormalities	Growth of hepatocellular adenoma	1,60E-02	STAT3	1
Digestive System Development and Function,Gastrointestinal Disease,Hepatic System Development and Function,Hepatic System Disease,Immunological Disease,Inflammatory Disease,Inflammatory Response,Liver Inflammation/Hepatitis,Organ Development,Organismal Injury and Abnormalities	T-cell hepatitis	1,60E-02	STAT3	1
Increased Levels of Alkaline Phosphatase	Increased activation of alkaline phosphatase	1,69E-02	Ca2+,IGF1,SMAD3,tretinoin	4
Organismal Injury and Abnormalities,Renal and Urological Disease,Renal Damage	Damage of kidney	1,93E-02	AR,D-serine,GPC5,IGF1,LRRK2,SMAD3,tretinoin	7
Cardiac Proliferation,Cardiovascular System Development and Function,Cellular Development,Cellular Growth and Proliferation,Connective Tissue Development and Function,Organ Development,Tissue Development	Proliferation of cardiac fibroblasts	2,02E-02	IGF1,STAT3	2
Cardiac Fibrosis,Cardiovascular Disease,Organismal Injury and Abnormalities,Skeletal and Muscular Disorders	Myocardial fibrosis	2,04E-02	AR,SMAD3	2
Cancer,Gastrointestinal Disease,Hepatic System Disease,Liver Hyperplasia/Hyperproliferation,Organismal Injury and Abnormalities	Liver tumor	2,08E-02	ADCY1,AR,ARID4A,CARMIL1,CDC42EP3,COASY,CREBBP,DDX58,DLG3,EEF1AKNMT,EPHA3,ESR2,FAM193B,GBE1,GPC5,GRIK1,GRIK2,GRIK3,GYS2,HMGCS2,HNF4A,IGF1,INS,KDM4D,KLHL24,KRAS,LPCAT2,LRP8,LRRK2,LRSAM1,LY6E,MAP3K11,mir-95,MMACHC,NETO1,ODC1,OTOF,PHGDH,PIAS3,PIK3C2G,PITPNB,PLEKHA4,POMT2,PPARGC1A,RARA,RBM47,SAP130,SGK1,SLC6A2,SMAD3,SPINK1,SPON1,SQOR,SRA1,STAT3,STEAP2,STK33,SYK,TAOK3,TBK1,TNRC18,TPH2,TRIM10,TTC13,ZCCH…	67
Cellular Development,Cellular Growth and Proliferation,Digestive System Development and Function,Hepatic System Development and Function,Liver Proliferation,Organ Development	Proliferation of liver cells	2,32E-02	Ca2+,HNF4A,IGF1,ODC1,RARA,SMAD3,tretinoin	7
Cellular Development,Cellular Growth and Proliferation,Renal and Urological System Development and Function,Renal Proliferation	Cell proliferation of kidney cell lines	2,50E-02	ADCY1,HNF4A,KRAS,STAT3,STEAP2,SYK	6
Cancer,Cellular Development,Cellular Growth and Proliferation,Gastrointestinal Disease,Hepatic System Disease,Liver Hyperplasia/Hyperproliferation,Organismal Injury and Abnormalities,Tumor Morphology	Proliferation of liver cancer cells	2,51E-02	ODC1,STAT3	2
Cellular Development,Cellular Growth and Proliferation,Digestive System Development and Function,Hepatic System Development and Function,Liver Proliferation,Organ Development,Tissue Development	Proliferation of hepatocytes	2,62E-02	HNF4A,IGF1,ODC1,RARA,SMAD3,tretinoin	6
Increased Levels of Creatinine	Increased Levels of Creatinine	2,65E-02	D-serine,LRRK2,SMAD3	3
Cardiac Damage,Cardiovascular Disease,Organismal Injury and Abnormalities,Skeletal and Muscular Disorders	Rupture of myocardium	2,77E-02	GDF15	1
Cardiovascular Disease,Heart Failure,Organismal Injury and Abnormalities	Early onset heart failure	2,91E-02	PPARGC1A	1
Cancer,Gastrointestinal Disease,Hepatic System Disease,Liver Hyperplasia/Hyperproliferation,Organismal Injury and Abnormalities	Metastasis of liver cholangiocarcinoma	2,91E-02	KRAS	1
Cell Cycle,Cell-To-Cell Signaling and Interaction,Cellular Development,Cellular Growth and Proliferation,Renal and Urological System Development and Function,Renal Proliferation	Contact growth inhibition of kidney cell lines	3,17E-02	STAT3	1
Cardiac Dysfunction,Cardiovascular Disease,Heart Failure,Organismal Injury and Abnormalities	New York Heart Association class III-IV systolic heart failure	3,17E-02	AR	1
Cell Death and Survival,Renal Necrosis/Cell Death	Apoptosis of renal tubule	3,25E-02	IGF1,LRRK2,SMAD3	3
Cardiovascular System Development and Function,Cellular Development,Cellular Growth and Proliferation,Connective Tissue Development and Function,Digestive System Development and Function,Hepatic System Development and Function,Liver Fibrosis,Liver Proliferation,Organ Development,Organismal Development,Tissue Development	Proliferation of hepatic stellate cells	3,27E-02	Ca2+,IGF1,SMAD3	3
Decreased Levels of Potassium,Molecular Transport	Decreased Levels of Potassium	3,37E-02	Ca2+,SGK1	2
Gastrointestinal Disease,Hepatic System Disease,Liver Steatosis,Metabolic Disease,Organismal Injury and Abnormalities,Psychological Disorders	Alcoholic fatty liver disease	3,55E-02	STAT3	1
Cancer,Cardiovascular Disease,Gastrointestinal Disease,Hepatic System Disease,Liver Hyperplasia/Hyperproliferation,Organismal Injury and Abnormalities	Formation of liver cavernous hemangioma	3,55E-02	KRAS	1
Increased Levels of Blood Urea Nitrogen,Molecular Transport	Increased Levels of Blood Urea Nitrogen	3,60E-02	D-serine,SMAD3	2
Glomerular Injury,Organismal Injury and Abnormalities,Renal and Urological Disease,Renal Damage	Injury of renal glomerulus	3,66E-02	GPC5,tretinoin	2
Cardiac Enlargement,Cardiovascular Disease,Cardiovascular System Development and Function,Cell Morphology,Organ Morphology,Organismal Development,Organismal Injury and Abnormalities,Skeletal and Muscular Disorders,Skeletal and Muscular System Development and Function,Tissue Morphology	Hypertrophy of cardiomyocytes	4,04E-02	Ca2+,GDF15,IGF1,STAT3,tretinoin	5
Cardiac Dilation,Cardiac Enlargement,Cardiovascular Disease,Cardiovascular System Development and Function,Organ Morphology,Organismal Development,Organismal Injury and Abnormalities,Skeletal and Muscular Disorders	Nonischemic dilated cardiomyopathy	4,20E-02	AR	1
Cellular Function and Maintenance,Cellular Growth and Proliferation,Hematological System Development and Function,Hematopoiesis,Increased Levels of Red Blood Cells	Increased production of red blood cells	4,33E-02	ARID4A	1
Cellular Compromise,Degeneration of liver,Gastrointestinal Disease,Hepatic System Disease,Organismal Injury and Abnormalities	Degeneration of liver cells	4,33E-02	TBK1	1
Cancer,Gastrointestinal Disease,Hepatic System Disease,Liver Hyperplasia/Hyperproliferation,Organismal Injury and Abnormalities	Neoplasia of hepatocytes	4,33E-02	HNF4A	1
Cell Death and Survival,Organismal Injury and Abnormalities,Renal and Urological Disease,Renal Necrosis/Cell Death	Apoptosis of proximal tubule epithelial cells	4,33E-02	IGF1	1
Liver Cirrhosis	Cirrhosis	4,43E-02	AR,CDC42EP3,HLA-DRA,HNF4A,INS,LY6E,SLC6A2	7
Biliary Hyperplasia,Cardiovascular System Development and Function,Digestive System Development and Function,Gastrointestinal Disease,Hepatic System Disease,Organismal Injury and Abnormalities	Bile duct proliferation	4,45E-02	tretinoin	1
Cancer,Gastrointestinal Disease,Hepatic System Disease,Inflammatory Disease,Inflammatory Response,Liver Hyperplasia/Hyperproliferation,Organismal Injury and Abnormalities	Inflammatory hepatocellular adenoma	4,84E-02	STAT3	1
Cardiovascular Disease,Heart Failure,Organismal Injury and Abnormalities	Stable chronic heart failure	4,84E-02	AR	1
Cancer,Gastrointestinal Disease,Hepatic System Disease,Liver Hyperplasia/Hyperproliferation,Organismal Injury and Abnormalities	Hyperplasia of hepatocytes	4,84E-02	tretinoin	1
Degeneration of liver,Gastrointestinal Disease,Hepatic System Disease,Organismal Injury and Abnormalities	Degeneration of liver	5,26E-02	DDX58,TBK1	2
Gastrointestinal Disease,Hepatic System Disease,Liver Damage,Organismal Injury and Abnormalities	Histopathological change of liver	5,47E-02	LRRK2	1
Digestive System Development and Function,Gastrointestinal Disease,Hepatic System Development and Function,Hepatic System Disease,Infectious Diseases,Inflammatory Disease,Inflammatory Response,Liver Inflammation/Hepatitis,Organ Development,Organismal Injury and Abnormalities	HIV-HCV co-infection	5,60E-02	INS	1
Organismal Injury and Abnormalities,Renal and Urological Disease,Renal Damage	Injury of kidney	5,69E-02	AR,GPC5,IGF1,SMAD3,tretinoin	5
Cell Death and Survival,Gastrointestinal Disease,Hepatic System Disease,Liver Necrosis/Cell Death,Organismal Injury and Abnormalities	Apoptosis of hepatocytes	5,69E-02	HNF4A,PPARGC1A,SMAD3,STAT3,tretinoin	5
Organismal Injury and Abnormalities,Renal and Urological Disease,Renal Damage	Nephrotoxicity	5,99E-02	Ca2+,IGF1,ODC1	3
Cardiac Damage,Cardiovascular Disease,Organismal Injury and Abnormalities	Damage of heart	6,01E-02	GDF15,IGF1,STAT3	3
Cardiac Congestive Cardiac Failure,Cardiovascular Disease,Heart Failure,Organismal Injury and Abnormalities	Congestive heart failure	6,21E-02	AR,EPHA3,PPARGC1A,SLC12A2	4
Decreased Levels of Albumin	Decreased localization of albumin	6,48E-02	tretinoin	1
Cancer,Gastrointestinal Disease,Hepatic System Disease,Hepatocellular carcinoma,Liver Hyperplasia/Hyperproliferation,Organismal Injury and Abnormalities	Combined hepatocellular carcinoma and cholangiocarcinoma	6,48E-02	KRAS	1
Cell-To-Cell Signaling and Interaction,Hepatic System Development and Function,Liver Adhesion	Adhesion of hepatocytes	7,11E-02	SMAD3	1
Cell Cycle,Connective Tissue Development and Function,Hepatic System Development and Function,Liver Fibrosis	Mitogenesis of hepatic stellate cells	7,36E-02	Ca2+	1
Cardiac Proliferation,Cardiovascular System Development and Function,Cellular Growth and Proliferation,Organ Development	Proliferation of heart cells	7,37E-02	IGF1,KRAS,RARA,STAT3	4
Cardiac Arteriopathy,Cardiovascular Disease,Organismal Injury and Abnormalities	Early-onset premature coronary artery disease	7,60E-02	LRP8	1
Developmental Disorder,Gastrointestinal Disease,Hepatic System Disease,Liver Hypoplasia,Organismal Injury and Abnormalities	Liver Hypoplasia	7,66E-02	KRAS,SMAD3	2
Cardiac Damage,Cardiovascular Disease,Organismal Injury and Abnormalities,Skeletal and Muscular Disorders	Injury of myocardium	7,73E-02	IGF1	1
Kidney Failure,Organismal Injury and Abnormalities,Renal and Urological Disease	End stage renal disease	7,99E-02	AR,Ca2+,SLC6A2,SMAD3	4
Cardiac Damage,Cardiovascular Disease,Organismal Injury and Abnormalities	Injury of heart	8,24E-02	IGF1,STAT3	2
Cardiac Dysfunction,Cardiovascular Disease,Cellular Compromise,Organismal Injury and Abnormalities	Dysfunction of cardiomyocytes	8,34E-02	PPARGC1A	1
Cancer,Gastrointestinal Disease,Hepatic System Disease,Liver Hyperplasia/Hyperproliferation,Organismal Injury and Abnormalities	Benign neoplasm of liver	8,36E-02	KRAS,STAT3	2
Glutathione Depletion In Liver,Liver Fibrosis	Generation of reactive oxygen species in liver	8,47E-02	SMAD3	1
Cardiovascular Disease,Congenital Heart Anomaly,Developmental Disorder,Organismal Injury and Abnormalities	Primum atrial septal defect	8,47E-02	EPHA3	1
Cardiac Enlargement,Cardiovascular Disease,Cardiovascular System Development and Function,Organ Morphology,Organismal Development,Organismal Injury and Abnormalities	Pressure overload hypertrophy	8,71E-02	STAT3	1
Increased Levels of Albumin	Increased localization of albumin	8,83E-02	STAT3	1
Gastrointestinal Disease,Hepatic System Disease,Liver Cirrhosis,Liver Fibrosis,Organismal Injury and Abnormalities	Cirrhosis of liver	9,07E-02	CDC42EP3,HLA-DRA,INS,LY6E,SLC6A2	5
Cardiac Dysfunction,Cardiovascular Disease,Heart Failure,Organismal Injury and Abnormalities	Diastolic heart failure	9,32E-02	AR	1
Cell Death and Survival,Renal and Urological System Development and Function,Renal Necrosis/Cell Death	Survival of podocytes	9,56E-02	IGF1	1
Cardiac Stenosis,Cardiovascular Disease,Organismal Injury and Abnormalities	Stenosis of pulmonary valve	9,81E-02	STAT3	1
Cardiac Arteriopathy,Cardiovascular Disease,Organismal Injury and Abnormalities	Coronary artery disease	1,00E-01	AR,ESR2,GBE1,LRP8,SMAD3	5
Gastrointestinal Disease,Hepatic System Disease,Liver Steatosis,Metabolic Disease,Organismal Injury and Abnormalities	Severe hepatic steatosis	1,03E-01	AR	1
Cardiac Arrythmia,Cardiovascular Disease,Organismal Injury and Abnormalities,Skeletal and Muscular Disorders	Cardiac fibrillation	1,04E-01	AR,CDC42EP3,KRAS,SLC6A2	4
Cardiac Stress Response,Cardiovascular System Development and Function,Cellular Compromise,Organ Morphology	Oxidative stress response of heart	1,08E-01	PPARGC1A	1
Cancer,Organismal Injury and Abnormalities,Renal Transformation	Transformation of kidney cells	1,09E-01	KRAS	1
Decreased Levels of Albumin	Decreased excretion of albumin	1,09E-01	tretinoin	1
Bradycardia,Cardiac Arrythmia,Cardiovascular Disease,Organismal Injury and Abnormalities	Bradycardia	1,11E-01	AR,SLC6A2	2
Cardiac Necrosis/Cell Death,Cardiovascular System Development and Function,Cell Death and Survival,Skeletal and Muscular System Development and Function	Survival of ventricular myocytes	1,11E-01	IGF1	1
Cardiac Infarction,Cardiovascular Disease,Organismal Injury and Abnormalities,Skeletal and Muscular Disorders	Susceptibility to myocardial infarction	1,11E-01	LRP8	1
Digestive System Development and Function,Gastrointestinal Disease,Hepatic System Development and Function,Hepatic System Disease,Infectious Diseases,Inflammatory Disease,Inflammatory Response,Liver Inflammation/Hepatitis,Organ Development,Organismal Injury and Abnormalities	Viral hepatitis	1,18E-01	DDX58,IGF1,INS,RARA	4
Cellular Compromise,Glomerular Injury,Organismal Injury and Abnormalities,Renal and Urological Disease,Renal Damage	Injury of podocytes	1,28E-01	GPC5	1
Cardiac Enlargement,Cardiovascular Disease,Cardiovascular System Development and Function,Cell Morphology,Organ Morphology,Organismal Development,Organismal Injury and Abnormalities,Skeletal and Muscular Disorders,Skeletal and Muscular System Development and Function,Tissue Morphology	Hypertrophy of myocardium	1,37E-01	STAT3	1
Embryonic Development,Glomerular Injury,Organ Development,Organ Morphology,Organismal Development,Organismal Injury and Abnormalities,Renal and Urological Disease,Renal and Urological System Development and Function,Tissue Development	Expansion of mesangial matrix	1,39E-01	SMAD3	1
Cardiovascular Disease,Congenital Heart Anomaly,Developmental Disorder,DNA Replication, Recombination, and Repair,Endocrine System Disorders,Hereditary Disorder,Immunological Disease,Neurological Disease,Organismal Injury and Abnormalities,Skeletal and Muscular Disorders	Shprintzen syndrome	1,50E-01	SLC6A2	1
Cardiac Proliferation,Cardiovascular System Development and Function,Cellular Development,Cellular Growth and Proliferation,Embryonic Development,Organ Development,Organismal Development,Skeletal and Muscular System Development and Function,Tissue Development	Proliferation of cardiomyocytes	1,52E-01	IGF1,KRAS,RARA	3
Biliary Hyperplasia,Cancer,Gastrointestinal Disease,Hepatic System Disease,Organismal Injury and Abnormalities	Development of cholangiocarcinoma	1,53E-01	KRAS	1
Cardiac Enlargement,Cardiovascular Disease,Cardiovascular System Development and Function,Organ Morphology,Organismal Development,Organismal Injury and Abnormalities	Hypertrophy of heart	1,53E-01	Ca2+,ESR2,GDF15,IGF1,PPARGC1A,SMAD3,STAT3,tretinoin	8
Digestive System Development and Function,Gastrointestinal Disease,Hepatic System Development and Function,Hepatic System Disease,Infectious Diseases,Inflammatory Disease,Inflammatory Response,Liver Inflammation/Hepatitis,Organ Development,Organismal Injury and Abnormalities	Infection by Hepatitis C virus	1,54E-01	DDX58,IGF1,INS	3
Cancer,Gastrointestinal Disease,Hematological Disease,Hepatic System Disease,Immunological Disease,Liver Hyperplasia/Hyperproliferation,Organismal Injury and Abnormalities	Hepatosplenic gamma-delta T-cell lymphoma	1,54E-01	STAT3	1
Increased Levels of Bilirubin	Increased Levels of Bilirubin	1,60E-01	Ca2+	1
Cardiac Enlargement,Cardiovascular Disease,Cardiovascular System Development and Function,Organ Morphology,Organismal Development,Organismal Injury and Abnormalities	Enlargement of heart	1,61E-01	AR,Ca2+,CDC42EP3,ESR2,GDF15,IGF1,LY6E,PPARGC1A,SMAD3,STAT3,tretinoin	11
Cardiac Proliferation,Cardiovascular System Development and Function,Cellular Development,Cellular Growth and Proliferation,Embryonic Development,Organ Development,Organismal Development,Skeletal and Muscular System Development and Function,Tissue Development	Proliferation of ventricular myocytes	1,67E-01	IGF1	1
Cardiovascular Disease,Heart Failure,Organismal Injury and Abnormalities,Renal and Urological Disease	Cardiorenal syndrome	1,67E-01	AR	1
Cell Death and Survival,Renal Necrosis/Cell Death	Apoptosis of renal glomerulus	1,71E-01	LRRK2,tretinoin	2
Organismal Injury and Abnormalities,Renal and Urological Disease,Renal Damage,Renal Tubule Injury	Proximal tubular toxicity	1,72E-01	IGF1,ODC1	2
Gastrointestinal Disease,Hepatic System Disease,Liver Damage,Organismal Injury and Abnormalities	Liver Damage	1,74E-01	HLA-DRA,IGF1,LRRK2,SGK1,STAT3	5
Cardiovascular Disease,Heart Failure,Organismal Injury and Abnormalities	Failure of heart	1,76E-01	AR,EPHA3,IGF1,INS,PPARGC1A,SLC12A2	6
Cell Death and Survival,Organismal Injury and Abnormalities,Renal and Urological Disease,Renal Necrosis/Cell Death	Necrosis of renal tubule	1,93E-01	IGF1,SMAD3	2
Cell-To-Cell Signaling and Interaction,Connective Tissue Development and Function,Hepatic System Development and Function,Liver Fibrosis	Activation of hepatic stellate cells	1,98E-01	IGF1,SMAD3	2
Cardiovascular Disease,Congenital Heart Anomaly,Developmental Disorder,Organismal Injury and Abnormalities	Perimembranous ventricular septal defect	2,02E-01	RARA	1
Cell Death and Survival,Organismal Injury and Abnormalities,Renal and Urological Disease,Renal Necrosis/Cell Death	Apoptosis of kidney cell lines	2,03E-01	IGF1,KRAS,STAT3,TGFB1I1,tretinoin	5
Kidney Failure,Organismal Injury and Abnormalities,Renal and Urological Disease	Failure of kidney	2,04E-01	AR,Ca2+,SLC6A2,SMAD3,tretinoin	5
Digestive System Development and Function,Gastrointestinal Disease,Hepatic System Development and Function,Hepatic System Disease,Inflammatory Disease,Inflammatory Response,Liver Inflammation/Hepatitis,Organ Development,Organismal Injury and Abnormalities	Chronic hepatitis	2,10E-01	IGF1,INS,STAT3	3
Cellular Development,Cellular Growth and Proliferation,Digestive System Development and Function,Embryonic Development,Hematological System Development and Function,Hematopoiesis,Hepatic System Development and Function,Liver Hematopoiesis,Organ Development,Organismal Development,Tissue Development	Hematopoiesis of liver	2,10E-01	KRAS	1
Inflammatory Disease,Inflammatory Response,Organismal Injury and Abnormalities,Renal and Urological Disease,Renal Inflammation,Renal Nephritis	Interstitial nephritis	2,11E-01	SMAD3	1
Cardiac Arrythmia,Cardiovascular Disease,Organismal Injury and Abnormalities,Skeletal and Muscular Disorders	Atrial fibrillation	2,12E-01	AR,CDC42EP3,KRAS	3
Cardiac Arrythmia,Cardiovascular Disease,Organismal Injury and Abnormalities	Arrhythmia	2,18E-01	AR,Ca2+,CDC42EP3,KRAS,SLC6A2	5
Digestive System Development and Function,Gastrointestinal Disease,Hepatic System Development and Function,Hepatic System Disease,Infectious Diseases,Inflammatory Disease,Inflammatory Response,Liver Inflammation/Hepatitis,Organ Development,Organismal Injury and Abnormalities	Chronic hepatitis C	2,21E-01	IGF1,INS	2
Cellular Movement,Connective Tissue Development and Function,Hepatic System Development and Function,Liver Fibrosis	Migration of hepatic stellate cells	2,26E-01	IGF1	1
Organismal Injury and Abnormalities,Renal and Urological Disease,Renal Hydronephrosis	Hydronephrosis	2,32E-01	IGF1,RARA	2
Cell Death and Survival,Gastrointestinal Disease,Hepatic System Disease,Liver Necrosis/Cell Death,Organismal Injury and Abnormalities	Apoptosis of hepatic stellate cells	2,38E-01	IGF1	1
Increased Levels of LDH	Increased release of LDH	2,40E-01	Ca2+	1
Cell Death and Survival,Organismal Injury and Abnormalities,Renal and Urological Disease,Renal Necrosis/Cell Death	Cell death of kidney cell lines	2,46E-01	AR,IGF1,KRAS,STAT3,TGFB1I1,tretinoin	6
Digestive System Development and Function,Hepatic System Development and Function,Liver Regeneration,Organ Morphology	Liver Regeneration	2,47E-01	ODC1,STAT3	2
Cellular Compromise,Gastrointestinal Disease,Hepatic System Disease,Liver Damage,Organismal Injury and Abnormalities	Damage of liver cells	2,58E-01	STAT3	1
Cardiac Enlargement,Cardiovascular Disease,Cardiovascular System Development and Function,Organ Morphology,Organismal Development,Organismal Injury and Abnormalities	Ventricular hypertrophy	2,60E-01	ESR2,IGF1,PPARGC1A	3
Cardiovascular Disease,Congenital Heart Anomaly,Developmental Disorder,Organismal Injury and Abnormalities	Congenital heart disease	2,60E-01	Ap2b1,EPHA3,KRAS,RARA,SLC6A2	5
Inflammatory Disease,Inflammatory Response,Organismal Injury and Abnormalities,Renal and Urological Disease,Renal Inflammation,Renal Nephritis	Nephritis	2,67E-01	AR,IGF1,LRRK2,PLEKHA2,SMAD3,SYK	6
Cell Death and Survival,Glomerular Injury,Organismal Injury and Abnormalities,Renal and Urological Disease,Renal Necrosis/Cell Death	Apoptosis of mesangial cells	2,71E-01	tretinoin	1
Cardiovascular Disease,Congenital Heart Anomaly,Developmental Disorder,Hereditary Disorder,Organismal Injury and Abnormalities,Respiratory Disease	Persistent truncus arteriosus	2,77E-01	RARA	1
Digestive System Development and Function,Gastrointestinal Disease,Hepatic System Development and Function,Hepatic System Disease,Liver Enlargement,Organ Morphology,Organismal Development,Organismal Injury and Abnormalities	Hepatomegaly	2,78E-01	ARID4A,ESR2	2
Cardiac Infarction,Cardiovascular Disease,Organismal Injury and Abnormalities,Skeletal and Muscular Disorders	Non-ST elevation myocardial infarction	2,80E-01	AR	1
Glomerular Injury,Organ Morphology,Organismal Development,Organismal Injury and Abnormalities,Renal and Urological Disease,Renal and Urological System Development and Function	Abnormal morphology of mesangial matrix	2,83E-01	SMAD3	1
Cardiac Arrythmia,Cardiovascular Disease,Organismal Injury and Abnormalities	Arrhythmia of heart ventricle	2,84E-01	Ca2+,SLC6A2	2
Cancer,Gastrointestinal Disease,Hepatic System Disease,Hepatocellular carcinoma,Liver Hyperplasia/Hyperproliferation,Organismal Injury and Abnormalities	BCLC stage B hepatocellular carcinoma	2,91E-01	RARA	1
Cardiac Enlargement,Cardiovascular Disease,Cardiovascular System Development and Function,Cell Morphology,Organ Morphology,Organismal Development,Organismal Injury and Abnormalities,Skeletal and Muscular Disorders,Skeletal and Muscular System Development and Function,Tissue Morphology	Hypertrophy of ventricular myocytes	2,94E-01	IGF1	1
Cardiac Dysfunction,Cardiac Enlargement,Cardiovascular Disease,Cardiovascular System Development and Function,Organ Morphology,Organismal Development,Organismal Injury and Abnormalities	Hypertrophy of left ventricle	2,96E-01	ESR2,PPARGC1A	2
Gastrointestinal Disease,Hepatic System Disease,Liver Hemorrhaging,Organismal Injury and Abnormalities	Bleeding of liver	3,01E-01	TBK1	1
Cardiovascular Disease,Organismal Injury and Abnormalities,Renal and Urological Disease,Renal Damage	Reperfusion injury of kidney	3,02E-01	SMAD3	1
Developmental Disorder,Organ Morphology,Organismal Development,Organismal Injury and Abnormalities,Renal and Urological Disease,Renal and Urological System Development and Function,Renal Hypoplasia	Agenesis of kidney	3,09E-01	RARA	1
Gastrointestinal Disease,Hepatic System Disease,Liver Steatosis,Metabolic Disease,Organismal Injury and Abnormalities	Hepatic steatosis	3,09E-01	AR,GCGR,INS,PPARGC1A,STAT3,STEAP2	6
Cardiac Arrythmia,Cardiovascular Disease,Organismal Injury and Abnormalities,Tachycardia	Tachycardia	3,21E-01	AR,SLC6A2	2
Cardiac Dysfunction,Cardiovascular Disease,Organismal Injury and Abnormalities	Dysfunction of left ventricle	3,25E-01	PPARGC1A	1
Gastrointestinal Disease,Hepatic System Disease,Liver Damage,Organismal Injury and Abnormalities	Hepatotoxicity	3,25E-01	STAT3	1
Cardiac Necrosis/Cell Death,Cardiovascular Disease,Cell Death and Survival,Organismal Injury and Abnormalities,Skeletal and Muscular Disorders	Apoptosis of ventricular myocytes	3,35E-01	KRAS	1
Glomerular Injury,Immunological Disease,Inflammatory Disease,Inflammatory Response,Organismal Injury and Abnormalities,Renal and Urological Disease,Renal Inflammation,Renal Nephritis	IgA nephropathy	3,35E-01	SYK	1
Cancer,Gastrointestinal Disease,Hepatic System Disease,Hepatocellular carcinoma,Liver Hyperplasia/Hyperproliferation,Organismal Injury and Abnormalities	BCLC stage C hepatocellular carcinoma	3,55E-01	RARA	1
Organ Morphology,Organismal Injury and Abnormalities,Renal and Urological Disease,Renal Atrophy	Atrophy of kidney	3,60E-01	LRRK2	1
Gastrointestinal Disease,Hepatic System Disease,Liver Steatosis,Metabolic Disease,Organismal Injury and Abnormalities	Nonalcoholic fatty liver disease	3,65E-01	INS,PPARGC1A	2
Cardiovascular Disease,Congenital Heart Anomaly,Developmental Disorder,Hereditary Disorder,Organismal Injury and Abnormalities	Double outlet right ventricle	3,66E-01	RARA	1
Cell Death and Survival,Gastrointestinal Disease,Hepatic System Disease,Liver Necrosis/Cell Death,Organismal Injury and Abnormalities	Apoptosis of liver cell lines	3,68E-01	STAT3	1
Nephrosis,Organismal Injury and Abnormalities,Renal and Urological Disease	Nephrosis	3,71E-01	AR,GPC5	2
Organ Morphology,Organismal Development,Organismal Injury and Abnormalities,Renal and Urological Disease,Renal and Urological System Development and Function,Renal Enlargement	Hypertrophy of renal glomerulus	3,73E-01	RARA	1
Cardiac Infarction,Cardiovascular Disease,Organismal Injury and Abnormalities,Skeletal and Muscular Disorders	Myocardial infarction	3,76E-01	AR,GDF15,INS,LRP8	4
Cell Death and Survival,Organismal Injury and Abnormalities,Renal and Urological Disease,Renal Necrosis/Cell Death	Apoptosis of kidney cells	3,77E-01	IGF1,tretinoin	2
Cancer,Gastrointestinal Disease,Hepatic System Disease,Hepatocellular carcinoma,Liver Hyperplasia/Hyperproliferation,Organismal Injury and Abnormalities	Hepatocellular carcinoma	3,78E-01	AR,CDC42EP3,CREBBP,ESR2,HMGCS2,HNF4A,IGF1,KRAS,LY6E,mir-95,NETO1,PIK3C2G,RARA,SPINK1,SPON1,STAT3,ZMAT4	17
Digestive System Development and Function,Gastrointestinal Disease,Hepatic System Development and Function,Hepatic System Disease,Inflammatory Disease,Inflammatory Response,Liver Inflammation/Hepatitis,Liver Steatosis,Metabolic Disease,Organ Development,Organismal Injury and Abnormalities	Nonalcoholic steatohepatitis	3,78E-01	INS	1
Cardiac Arrythmia,Cardiovascular Disease,Organismal Injury and Abnormalities	Long-QT syndrome	3,79E-01	AR	1
Gastrointestinal Disease,Hepatic System Disease,Hereditary Disorder,Liver Cholestasis,Organismal Injury and Abnormalities	Progressive familial intrahepatic cholestasis type 1	3,82E-01	SLC12A2	1
Cardiac Damage,Cardiovascular Disease,Organismal Injury and Abnormalities	Cardiotoxicity	3,91E-01	ESR2	1
Cardiovascular Disease,Heart Failure,Organismal Injury and Abnormalities	Acute heart failure	3,96E-01	AR	1
Cardiovascular Disease,Congenital Heart Anomaly,Developmental Disorder,Organismal Injury and Abnormalities	Ventricular septal defect	3,98E-01	EPHA3,RARA	2
Cardiac Arrythmia,Cardiovascular Disease,Organismal Injury and Abnormalities,Skeletal and Muscular Disorders	Ventricular fibrillation	4,27E-01	SLC6A2	1
Glomerular Injury,Kidney Failure,Organismal Injury and Abnormalities,Renal and Urological Disease,Renal Fibrosis	Interstitial fibrosis of kidney	4,63E-01	SMAD3	1
Cardiac Dilation,Cardiac Enlargement,Cardiovascular Disease,Cardiovascular System Development and Function,Organ Morphology,Organismal Development,Organismal Injury and Abnormalities,Skeletal and Muscular Disorders	Dilated cardiomyopathy	4,83E-01	AR,CDC42EP3,LY6E,PPARGC1A	4
Cardiac Infarction,Cardiovascular Disease,Organismal Injury and Abnormalities,Skeletal and Muscular Disorders	ST-elevation myocardial infarction	4,84E-01	AR	1
Cardiovascular Disease,Congenital Heart Anomaly,Developmental Disorder,Hereditary Disorder,Organismal Injury and Abnormalities	Familial congenital heart disease	4,86E-01	RARA,SLC6A2	2
Cancer,Gastrointestinal Disease,Hepatic System Disease,Liver Hyperplasia/Hyperproliferation,Organismal Injury and Abnormalities	Development of liver tumor	4,94E-01	KRAS,STAT3	2
Cardiovascular Disease,Heart Failure,Organismal Injury and Abnormalities	Cardiac death	4,99E-01	INS	1
Digestive System Development and Function,Gastrointestinal Disease,Hepatic System Development and Function,Hepatic System Disease,Infectious Diseases,Inflammatory Disease,Inflammatory Response,Liver Inflammation/Hepatitis,Organ Development,Organismal Injury and Abnormalities	Infection by hepatitis B virus	5,11E-01	RARA	1
Digestive System Development and Function,Gastrointestinal Disease,Hepatic System Development and Function,Hepatic System Disease,Inflammatory Disease,Inflammatory Response,Liver Inflammation/Hepatitis,Organ Development,Organismal Injury and Abnormalities	Inflammation of liver	5,26E-01	DDX58,IGF1,INS,RARA,STAT3	5
Cardiovascular Disease,Organismal Injury and Abnormalities,Pulmonary Hypertension,Respiratory Disease	Pulmonary hypertensive arterial disease	5,41E-01	AR	1
Cardiac Fibrosis,Cardiovascular Disease,Organismal Injury and Abnormalities	Fibrosis of heart	5,41E-01	AR,SMAD3,STAT3	3
Gastrointestinal Disease,Hepatic System Disease,Liver Damage,Organismal Injury and Abnormalities	Hepatic injury	5,41E-01	HLA-DRA,STAT3	2
Cardiac Arrythmia,Cardiovascular Disease,Organismal Injury and Abnormalities,Tachycardia	Ventricular tachycardia	5,65E-01	SLC6A2	1
Glomerular Injury,Organismal Injury and Abnormalities,Renal and Urological Disease	Glomerulosclerosis	5,91E-01	INS,SMAD3	2
Glomerular Injury,Inflammatory Disease,Inflammatory Response,Organismal Injury and Abnormalities,Renal and Urological Disease,Renal Inflammation,Renal Nephritis	Glomerulonephritis	1,00E00	AR,PLEKHA2,SYK	3
Cancer,Gastrointestinal Disease,Hepatic System Disease,Hepatocellular carcinoma,Liver Hyperplasia/Hyperproliferation,Organismal Injury and Abnormalities	Development of hepatocellular carcinoma	1,00E00	STAT3	1

## Sheet: Table S9
Table S9 : Significant functions of the global gene network including candidate genes under selection in cattle breed from Madagascar.
Category	Diseases or Functions Annotation	p-value	Molecules	Nb of molecules
Cancer,Organismal Injury and Abnormalities,Reproductive System Disease	Endometrioid endometrial adenocarcinoma	2,93E-07	AASS,ABCA12,ANKS1B,ANO4,AR,ARHGEF12,ATP2C1,BANK1,BCAR1,CACNA1B,CACNA1E,CACUL1,CASS4,CHL1,COL15A1,COL6A5,CPS1,DPP6,EXOC4,GATA3,GPR158,GRIK2,GRM5,GRN,HS6ST1,IRX5,ITGA7,KCNB1,KCNC1,KCND2,KCNH1,KCNIP1,KCTD8,KIF17,KIT,KLHL28,LPCAT2,LPIN2,MAP3K10,MAPRE3,MYPN,NRN1,NRP2,PGBD1,PGBD2,PITRM1,PLPPR4,PLXND1,PWWP3B,SATB2,SCN2A,SEMA3E,SLC17A8,SLC4A10,SLC4A7,SPIC,TDRD9,TECPR2,TG,VIRMA,VWDE,WWC3,ZBED4,ZCCHC7	64
Cancer,Organismal Injury and Abnormalities,Reproductive System Disease	Endometrial adenocarcinoma	7,26E-07	AASS,ABCA12,ANKS1B,ANO4,AR,ARHGEF12,ATP2C1,BANK1,BCAR1,CACNA1B,CACNA1E,CACUL1,CASS4,CHL1,COL15A1,COL6A5,CPS1,DPP6,ERK1/2,EXOC4,GATA3,GPR158,GRIK2,GRM5,GRN,HS6ST1,IRX5,ITGA7,KCNB1,KCNC1,KCND2,KCNH1,KCNIP1,KCTD8,KIF17,KIT,KLHL28,LPCAT2,LPIN2,MAP3K10,MAPRE3,MYPN,NRN1,NRP2,PGBD1,PGBD2,PITRM1,PLPPR4,PLXND1,PWWP3B,SATB2,SCN2A,SEMA3E,SLC17A8,SLC4A10,SLC4A7,SPIC,TDRD9,TECPR2,TG,VIRMA,VWDE,WWC3,ZBED4,ZCCH…	65
Cancer,Organismal Injury and Abnormalities	Endometrioid carcinoma	1,28E-06	AASS,ABCA12,ANKS1B,ANO4,AR,ARHGEF12,ATP10D,ATP2C1,BANK1,BCAR1,CACNA1B,CACNA1E,CACUL1,CASS4,CHL1,COL15A1,COL6A5,CPS1,DPP6,EXOC4,GATA3,GLB1,GPR158,GRIK2,GRM5,GRN,HS6ST1,IRX5,ITGA7,KCNB1,KCNC1,KCND2,KCNH1,KCNIP1,KCTD8,KIF17,KIT,KLHL28,LPCAT2,LPIN2,MAP3K10,MAP3K11,MAPRE3,MYPN,NRN1,NRP2,PGBD1,PGBD2,PITRM1,PLPPR4,PLXND1,PWWP3B,SATB2,SCN2A,SEMA3E,SLC17A8,SLC4A10,SLC4A7,SPIC,TDRD9,TECPR2,TG,Vegf,VIRMA,VW…	68
Cancer,Organismal Injury and Abnormalities,Reproductive System Disease	Female genital tract adenocarcinoma	2,20E-06	AASS,ABCA12,ANKS1B,ANO4,AR,ARHGEF12,ATP10D,ATP2C1,BANK1,BCAR1,CACNA1B,CACNA1E,CACUL1,CASS4,CHEK1,CHL1,COL15A1,COL6A5,CPS1,DPP6,ENPP1,ERK1/2,EXOC4,FOXN2,GATA3,GEM,GLB1,GPR158,GRIK2,GRM5,GRN,HS6ST1,IRX5,ITGA7,KCNB1,KCNC1,KCND2,KCNH1,KCNIP1,KCTD8,KIF17,KIT,KLHL28,LPCAT2,LPIN2,MAP3K10,MAP3K11,MAPRE3,MYPN,NRN1,NRP2,PGBD1,PGBD2,PITRM1,PLPPR4,PLXND1,PWWP3B,SATB2,SCN2A,SEMA3E,SLC17A8,SLC4A10,SLC4A7,SPIC,…	73
Cancer,Organismal Injury and Abnormalities,Reproductive System Disease	Endometrial cancer	2,45E-06	2-arachidonoylglycerol,AASS,ABCA12,ANKS1B,ANO4,AR,ARHGEF12,ATP2C1,BANK1,BCAR1,CACNA1B,CACNA1E,CACUL1,CASS4,CHL1,COL15A1,COL6A5,CPS1,DPP6,ENPP1,ERK1/2,EXOC4,GATA3,GEM,GPR158,GRIK2,GRM5,GRN,HS6ST1,IL1,IRX5,ITGA7,KCNB1,KCNC1,KCND2,KCNH1,KCNIP1,KCTD8,KIF17,KIT,KLHL28,LPCAT2,LPIN2,MAP3K10,MAPRE3,MYPN,NRN1,NRP2,PGBD1,PGBD2,PITRM1,PLPPR4,PLXND1,PWWP3B,SATB2,SCN2A,SEMA3E,SLC17A8,SLC4A10,SLC4A7,SPIC,TDRD9…	70
Cancer,Organismal Injury and Abnormalities,Reproductive System Disease	Endometrial carcinoma	2,76E-06	2-arachidonoylglycerol,AASS,ABCA12,ANKS1B,ANO4,AR,ARHGEF12,ATP2C1,BANK1,BCAR1,CACNA1B,CACNA1E,CACUL1,CASS4,CHL1,COL15A1,COL6A5,CPS1,DPP6,ERK1/2,EXOC4,GATA3,GPR158,GRIK2,GRM5,GRN,HS6ST1,IL1,IRX5,ITGA7,KCNB1,KCNC1,KCND2,KCNH1,KCNIP1,KCTD8,KIF17,KIT,KLHL28,LPCAT2,LPIN2,MAP3K10,MAPRE3,MYPN,NRN1,NRP2,PGBD1,PGBD2,PITRM1,PLPPR4,PLXND1,PWWP3B,SATB2,SCN2A,SEMA3E,SLC17A8,SLC4A10,SLC4A7,SPIC,TDRD9,TECPR2,TG…	68
Cancer,Organismal Injury and Abnormalities,Reproductive System Disease	Uterine carcinoma	3,53E-06	2-arachidonoylglycerol,AASS,ABCA12,ANKS1B,ANO4,AR,ARHGEF12,ATP2C1,BANK1,BCAR1,CACNA1B,CACNA1E,CACUL1,CASS4,CHEK1,CHL1,COL15A1,COL6A5,CPS1,DPP6,ENPP1,ERK1/2,EXOC4,GATA3,GEM,GPR158,GRIK2,GRM5,GRN,HS6ST1,IL1,IRX5,ITGA7,KCNB1,KCNC1,KCND2,KCNH1,KCNIP1,KCTD8,KIF17,KIT,KLHL28,LPCAT2,LPIN2,MAP3K10,MAPRE3,MYPN,NRN1,NRP2,PGBD1,PGBD2,PITRM1,PLPPR4,PLXND1,PWWP3B,SATB2,SCN2A,SEMA3E,SLC17A8,SLC4A10,SLC4A7,SPIC…	71
Cancer,Organismal Injury and Abnormalities,Reproductive System Disease	Uterine tumor	5,48E-06	2-arachidonoylglycerol,AASS,ABCA12,ANKS1B,ANO4,AR,ARHGEF12,ATP2C1,BANK1,BCAR1,CACNA1B,CACNA1E,CACUL1,CASS4,CHEK1,CHL1,COL15A1,COL6A5,CPS1,DPP6,ENPP1,ERK1/2,EXOC4,GATA3,GEM,GPR158,GRIK2,GRM5,GRN,HS6ST1,IL1,IRX5,ITGA7,JUN,KCNB1,KCNC1,KCND2,KCNH1,KCNIP1,KCTD8,KIF17,KIT,KLHL28,LPCAT2,LPIN2,MAP3K10,MAPRE3,MYPN,NFkB (complex),NRN1,NRP2,PGBD1,PGBD2,PITRM1,PLPPR4,PLXND1,PWWP3B,SATB2,SCN2A,SEMA3E,SLC17A8,…	74
Molecular Transport	Transmembrane transport of ion	5,74E-06	ANO4,ATP10D,ATP2C1,CACNA1B,CACNA1E,KCNB1,KCNC1,KCND2,KCNH1,SCN2A,SLC4A10	11
Cell-To-Cell Signaling and Interaction,Cellular Growth and Proliferation	Excitation of cells	6,02E-06	Calcineurin protein(s),GPR158,GRM5,GRN,KCNH1,KCNIP1,NFATC4,NRN1,NRP2	9
Cancer,Dermatological Diseases and Conditions,Organismal Injury and Abnormalities	Non-melanoma skin cancer	8,20E-06	ANKS1B,AR,ATP2C1,CACNA1E,CARD9,CHL1,COL15A1,COL6A5,DPP6,GPR158,JUN,KCND2,KCNIP1,KIT,LPCAT2,NFATC4,NR1H4,P38 MAPK,SATB2,SEMA3F,SRC (family),VWDE,ZBED4	23
Cancer,Gastrointestinal Disease,Organismal Injury and Abnormalities	Pancreatobiliary tumor	8,43E-06	ABCA12,Akt,Alp,ANKS1B,ANO4,AR,ARHGEF12,ATP10D,ATP2C1,BANK1,BEND4,CACNA1B,CACNA1E,CARD9,CASS4,CHEK1,CHL1,COL15A1,COL6A5,DPYSL5,ENPP1,EXOC4,GATA3,GPR158,GRIK2,GRM5,IRX5,KCNB1,KCND2,KCNH1,KIT,LPCAT2,LPIN2,LRRC6,MAP3K11,MYPN,NFkB (complex),NRN1,PGF,PHGDH,PLPPR4,PLXND1,SATB2,SCN2A,SEMA3E,SEMA4B,SLC4A10,SLC4A7,TECPR2,TG,TNFSF11,Vegf,VIRMA,VWDE,ZBED4,ZSCAN31	56
Cancer,Organismal Injury and Abnormalities,Reproductive System Disease	Uterine cancer	1,02E-05	2-arachidonoylglycerol,AASS,ABCA12,ANKS1B,ANO4,AR,ARHGEF12,ATP2C1,BANK1,BCAR1,CACNA1B,CACNA1E,CACUL1,CASS4,CHEK1,CHL1,COL15A1,COL6A5,CPS1,DPP6,ENPP1,ERK1/2,EXOC4,GATA3,GEM,GPR158,GRIK2,GRM5,GRN,HS6ST1,IL1,IRX5,ITGA7,KCNB1,KCNC1,KCND2,KCNH1,KCNIP1,KCTD8,KIF17,KIT,KLHL28,LPCAT2,LPIN2,MAP3K10,MAPRE3,MYPN,NFkB (complex),NRN1,NRP2,PGBD1,PGBD2,PITRM1,PLPPR4,PLXND1,PWWP3B,SATB2,SCN2A,SEMA3E,SLC17A8,SLC4…	72
Cell Death and Survival	Apoptosis of neurons	1,35E-05	2-arachidonoylglycerol,Akt,AR,ATP2C1,Calcineurin protein(s),Cdc42,CHL1,ERK1/2,GATA3,GRIK2,GRM5,GRN,Insulin,Jnk,JUN,KCND2,KLF7,kynurenic acid,MAP3K10,MAP3K11,Neurotrophin,NFATC4,NFkB (complex),P38 MAPK,SCN2A,SOX4	26
Cancer,Endocrine System Disorders,Gastrointestinal Disease,Organismal Injury and Abnormalities	Pancreatic adenocarcinoma	1,46E-05	ABCA12,ANKS1B,ANO4,AR,ARHGEF12,ATP10D,ATP2C1,CACNA1B,CACNA1E,CARD9,CASS4,CHL1,COL15A1,COL6A5,DPYSL5,GATA3,GPR158,GRIK2,IRX5,KCNB1,KCND2,KIT,LPCAT2,LRRC6,MYPN,PHGDH,PLPPR4,PLXND1,SATB2,SEMA3E,SEMA4B,SLC4A10,TECPR2,TG,TNFSF11,Vegf,VIRMA,VWDE,ZBED4,ZSCAN31	40
Cancer,Endocrine System Disorders,Gastrointestinal Disease,Organismal Injury and Abnormalities	Pancreatic ductal adenocarcinoma	1,62E-05	ABCA12,ANKS1B,ANO4,AR,ARHGEF12,ATP10D,ATP2C1,CACNA1B,CACNA1E,CARD9,CASS4,CHL1,COL15A1,COL6A5,DPYSL5,GATA3,GPR158,GRIK2,IRX5,KCNB1,KCND2,KIT,LPCAT2,LRRC6,MYPN,PHGDH,PLPPR4,PLXND1,SATB2,SEMA3E,SLC4A10,TECPR2,TG,TNFSF11,VIRMA,VWDE,ZBED4,ZSCAN31	38
Molecular Transport	Transmembrane transport of cation	1,67E-05	CACNA1B,CACNA1E,KCNB1,KCNC1,KCND2,KCNH1,SCN2A,SLC4A10	8
Cancer,Dermatological Diseases and Conditions,Organismal Injury and Abnormalities	Skin squamous cell carcinoma	1,96E-05	ANKS1B,AR,ATP2C1,CACNA1E,CARD9,CHL1,COL15A1,COL6A5,DPP6,GPR158,JUN,KCND2,KCNIP1,LPCAT2,NFATC4,NR1H4,P38 MAPK,SATB2,SEMA3F,SRC (family),VWDE,ZBED4	22
Cancer,Gastrointestinal Disease,Organismal Injury and Abnormalities	Gastric adenocarcinoma	2,35E-05	AASS,ABCA12,AR,ATP10D,ATP2C1,BANK1,CACNA1B,CACNA1E,CHL1,COL6A5,CPS1,DPP6,DPYSL5,ESAM,GATA3,GEM,GRIK2,GRM5,KCNB1,KCNC1,KCND2,KCNH1,KCNIP1,KIT,MAPRE3,NFATC4,NR1H4,PHGDH,PLPPR4,SCN2A,SEMA3E,SLC17A8,TG,TRIM15,Vegf,VIRMA,VWDE,WWC3,ZBED4	39
Cancer,Endocrine System Disorders,Gastrointestinal Disease,Organismal Injury and Abnormalities	Pancreatic carcinoma	2,51E-05	ABCA12,ANKS1B,ANO4,AR,ARHGEF12,ATP10D,ATP2C1,CACNA1B,CACNA1E,CARD9,CASS4,CHL1,COL15A1,COL6A5,DPYSL5,GATA3,GPR158,GRIK2,IRX5,KCNB1,KCND2,KIT,LPCAT2,LRRC6,MYPN,NRN1,PHGDH,PLPPR4,PLXND1,SATB2,SEMA3E,SEMA4B,SLC4A10,TECPR2,TG,TNFSF11,Vegf,VIRMA,VWDE,ZBED4,ZSCAN31	41
Cancer,Organismal Injury and Abnormalities,Reproductive System Disease	Development of genital tumor	2,63E-05	2-arachidonoylglycerol,AASS,ABCA12,ANKS1B,ANO4,AR,ARHGEF12,ATP10D,ATP2C1,BANK1,BCAR1,CACNA1B,CACNA1E,CACUL1,CASS4,CHEK1,CHL1,COL15A1,COL6A5,CPS1,DPP6,ENPP1,ERK1/2,EXOC4,FOXN2,GATA3,GEM,GLB1,GPR158,GRIK2,GRM5,GRN,HS6ST1,IL1,IRX5,ITGA7,JUN,KCNB1,KCNC1,KCND2,KCNH1,KCNIP1,KCTD8,KIF17,KIT,KLHL28,LPCAT2,LPIN2,MAP3K10,MAP3K11,MAPRE3,MYPN,NFkB (complex),NRN1,NRP2,PGBD1,PGBD2,PITRM1,PLPPR4,PLXND1,PWWP3B,S…	78
Endocrine System Disorders,Gastrointestinal Disease,Organismal Injury and Abnormalities	Pancreatic lesion	2,72E-05	ABCA12,Akt,ANKS1B,ANO4,AR,ARHGEF12,ATP10D,ATP2C1,BEND4,CACNA1B,CACNA1E,CARD9,CASS4,CHEK1,CHL1,COL15A1,COL6A5,DPP6,DPYSL5,GATA3,GPR158,GRIK2,GRM5,IRX5,KCNB1,KCND2,KIT,LPCAT2,LRRC6,MYPN,NFkB (complex),NRN1,PGF,PHGDH,PLPPR4,PLXND1,SATB2,SEMA3E,SEMA4B,SLC4A10,SLC4A7,TECPR2,TG,TNFSF11,Vegf,VIRMA,VWDE,ZBED4,ZSCAN31	49
Cancer,Organismal Injury and Abnormalities,Reproductive System Disease	Tumorigenesis of reproductive tract	3,91E-05	2-arachidonoylglycerol,AASS,ABCA12,Akt,ANKS1B,ANO4,AR,ARHGEF12,ATP10D,ATP2C1,BANK1,BCAR1,CACNA1B,CACNA1E,CACUL1,CASS4,CHEK1,CHL1,COL15A1,COL6A5,CPS1,DPP6,ENPP1,ERK1/2,EXOC4,FOXN2,GATA3,GEM,GLB1,GPR158,GRIK2,GRM5,GRN,HS6ST1,IL1,IRX5,ITGA7,JUN,KCNB1,KCNC1,KCND2,KCNH1,KCNIP1,KCTD8,KIF17,KIT,KLHL28,LPCAT2,LPIN2,MAP3K10,MAP3K11,MAPRE3,MYPN,NFkB (complex),NRN1,NRP2,PGBD1,PGBD2,PGF,PITRM1,PLPPR4,PLXND1,…	80
Cell-To-Cell Signaling and Interaction,Cellular Growth and Proliferation	Excitation of central nervous system cells	4,08E-05	Calcineurin protein(s),GPR158,GRM5,KCNIP1,NFATC4,NRN1	6
Cell-To-Cell Signaling and Interaction,Cellular Growth and Proliferation,Nervous System Development and Function	Excitation of neurons	4,44E-05	Calcineurin protein(s),GPR158,GRM5,GRN,KCNIP1,NFATC4,NRN1,NRP2	8
Cancer,Organismal Injury and Abnormalities,Reproductive System Disease	Female genital neoplasm	4,62E-05	2-arachidonoylglycerol,AASS,ABCA12,Akt,ANKS1B,ANO4,AR,ARHGEF12,ATP10D,ATP2C1,BANK1,BCAR1,CACNA1B,CACNA1E,CACUL1,CASS4,CHEK1,CHL1,COL15A1,COL6A5,CPS1,DPP6,ENPP1,ERK1/2,EXOC4,FOXN2,GATA3,GEM,GLB1,GPR158,GRIK2,GRM5,GRN,HS6ST1,IL1,IRX5,ITGA7,JUN,KCNB1,KCNC1,KCND2,KCNH1,KCNIP1,KCTD8,KIF17,KIT,KLHL28,LPCAT2,LPIN2,MAP3K10,MAP3K11,MAPRE3,MYPN,NFkB (complex),NRN1,NRP2,PGBD1,PGBD2,PGF,PITRM1,PLPPR4,PLXND1,…	80
Cancer,Endocrine System Disorders,Gastrointestinal Disease,Organismal Injury and Abnormalities	Pancreatic cancer	5,04E-05	ABCA12,Akt,ANKS1B,ANO4,AR,ARHGEF12,ATP10D,ATP2C1,CACNA1B,CACNA1E,CARD9,CASS4,CHEK1,CHL1,COL15A1,COL6A5,DPYSL5,GATA3,GPR158,GRIK2,IRX5,KCNB1,KCND2,KIT,LPCAT2,LRRC6,MYPN,NRN1,PHGDH,PLPPR4,PLXND1,SATB2,SEMA3E,SEMA4B,SLC4A10,TECPR2,TG,TNFSF11,Vegf,VIRMA,VWDE,ZBED4,ZSCAN31	43
Cancer,Endocrine System Disorders,Gastrointestinal Disease,Organismal Injury and Abnormalities	Pancreatic tumor	5,66E-05	ABCA12,Akt,ANKS1B,ANO4,AR,ARHGEF12,ATP10D,ATP2C1,BEND4,CACNA1B,CACNA1E,CARD9,CASS4,CHEK1,CHL1,COL15A1,COL6A5,DPYSL5,GATA3,GPR158,GRIK2,GRM5,IRX5,KCNB1,KCND2,KIT,LPCAT2,LRRC6,MYPN,NFkB (complex),NRN1,PGF,PHGDH,PLPPR4,PLXND1,SATB2,SEMA3E,SEMA4B,SLC4A10,SLC4A7,TECPR2,TG,TNFSF11,Vegf,VIRMA,VWDE,ZBED4,ZSCAN31	48
Inflammatory Disease,Neurological Disease,Skeletal and Muscular Disorders	Primary progressive multiple sclerosis	5,90E-05	KCNB1,KCNC1,KCND2,KIT	4
Cancer,Dermatological Diseases and Conditions,Organismal Injury and Abnormalities	Skin carcinoma	7,39E-05	ABCA12,ANKS1B,AR,ARHGEF12,ATP2C1,CACNA1E,CARD9,CHL1,COL15A1,COL6A5,DPP6,ENPP1,GPR158,GRIK2,JUN,KCND2,KCNIP1,LPCAT2,NFATC4,NR1H4,P38 MAPK,SATB2,SEMA3F,SLC17A8,SLC4A10,SRC (family),VWDE,ZBED4	28
Cancer,Organismal Injury and Abnormalities,Reproductive System Disease	Female genital tract cancer	7,83E-05	2-arachidonoylglycerol,AASS,ABCA12,Akt,ANKS1B,ANO4,AR,ARHGEF12,ATP10D,ATP2C1,BANK1,BCAR1,CACNA1B,CACNA1E,CACUL1,CASS4,CHEK1,CHL1,COL15A1,COL6A5,CPS1,DPP6,ENPP1,ERK1/2,EXOC4,FOXN2,GATA3,GEM,GLB1,GPR158,GRIK2,GRM5,GRN,HS6ST1,IL1,IRX5,ITGA7,JUN,KCNB1,KCNC1,KCND2,KCNH1,KCNIP1,KCTD8,KIF17,KIT,KLHL28,LPCAT2,LPIN2,MAP3K10,MAP3K11,MAPRE3,MYPN,NFkB (complex),NRN1,NRP2,PGBD1,PGBD2,PITRM1,PLPPR4,PLXND1,PWWP…	78
Hereditary Disorder,Metabolic Disease,Organismal Injury and Abnormalities	Hyperammonemia type III	7,86E-05	CPS1,NAGS	2
Cell Death and Survival,Neurological Disease,Organismal Injury and Abnormalities	Apoptosis of cerebral cortex cells	8,07E-05	2-arachidonoylglycerol,Akt,ATP2C1,ERK1/2,GRM5,Jnk,JUN,KCND2,kynurenic acid,MAP3K11,NFATC4,P38 MAPK	12
Cancer,Gastrointestinal Disease,Hepatic System Disease,Hepatocellular carcinoma,Liver Hyperplasia/Hyperproliferation,Organismal Injury and Abnormalities	Hepatocellular carcinoma	8,69E-05	ABCA12,Akt,AR,ARHGEF12,CACNA1B,CACNA1E,COL15A1,CPS1,DPP6,FOXD2-AS1,GLB1,GPR158,GRN,HMGCS2,JUN,KCND2,KCTD8,KIF17,KIT,LPIN2,myristic acid,NFATC4,NFkB (complex),NR1H4,PGBD1,PLXND1,SCN2A,SLC4A10,SOX4,SPIC,Vegf,VWDE	32
Cancer,Gastrointestinal Disease,Hepatic System Disease,Liver Hyperplasia/Hyperproliferation,Organismal Injury and Abnormalities	Liver carcinoma	1,07E-04	AASS,ABCA12,Akt,ANKS1B,ANO4,AR,ARHGEF12,ATP10D,BANK1,BCAR1,BEND4,CACNA1B,CACNA1E,CARD9,COL15A1,COL6A5,CPS1,DPP6,ENPP1,FOXD2-AS1,GLB1,GPR158,GRIK2,GRM5,GRN,HMGCS2,IRX5,JUN,KCND2,KCTD8,KIF17,KIT,LPCAT2,LPIN2,MAP3K11,MYPN,myristic acid,NFATC4,NFkB (complex),NR1H4,PGBD1,PGF,PITRM1,PLXND1,PWWP3B,SCN2A,SEMA3E,SEMA4B,SLC17A8,SLC4A10,SLC4A7,SOX4,SPIC,TDRD9,TECPR2,TG,TNFSF11,TP53AIP1,TRIM10,Vegf,VIRMA,VWD…	65
Cardiovascular System Development and Function,Cellular Movement	Cell movement of endothelial cells	1,07E-04	Akt,BCAR1,CCL1,Cdc42,ERK1/2,ESAM,GATA3,GRN,IL1,Jnk,NR1H4,NRP2,P38 MAPK,PGF,PLXND1,SEMA3E,SEMA3F,SRC (family),TG,TNFSF11,Vegf,xylitol	22
Neurological Disease,Organismal Injury and Abnormalities	Seizures	1,11E-04	CACNA1B,CACNA1E,GLB1,Grik,GRIK2,GRM5,JUN,KCNB1,KCNC1,KCND2,KCNIP1,NRN1,NRP2,SCN2A,SEMA3F,SLC17A8,SLC4A10	17
Cancer,Organismal Injury and Abnormalities	Squamous-cell carcinoma	1,22E-04	ABCA12,ANKS1B,AR,ARHGEF12,ATP10D,ATP2C1,BCAR1,CACNA1B,CACNA1E,CARD9,CHEK1,CHL1,COL15A1,COL6A5,CPS1,DPP6,ENPP1,GATA3,GPR158,GRIK2,GRM5,GRN,HS6ST1,JUN,KCND2,KCNH1,KCNIP1,KCTD8,KIT,LPCAT2,LPIN2,MAP3K10,MAP3K11,NAGS,NFATC4,NFkB (complex),NR1H4,NRP2,P38 MAPK,PGBD1,PGF,PITRM1,PLPPR4,PLXND1,SATB2,SCN2A,SEMA3F,SLC4A10,SOX4,SPIC,SRC (family),TDRD9,TECPR2,TG,Vegf,VIRMA,VWDE,ZBED4,ZCCHC7,ZSCAN31	60
Cancer,Organismal Injury and Abnormalities	Pelvic adenocarcinoma	1,40E-04	AASS,ABCA12,ACTR6,ADGRG6,Akt,ANKS1B,ANO4,AR,ARHGEF12,ATP10D,ATP2C1,BANK1,BCAR1,CACNA1B,CACNA1E,CACUL1,CASS4,CHEK1,CHL1,COL15A1,COL6A5,CPS1,DPP6,ENPP1,ERK1/2,EXOC4,FOXN2,GATA3,GEM,GLB1,GPR158,GRIK2,GRM5,GRN,HS6ST1,IRX5,ITGA7,KCNB1,KCNC1,KCND2,KCNH1,KCNIP1,KCTD8,KIF17,KIT,KLHL28,LPCAT2,LPIN2,MAP3K10,MAP3K11,MAPRE3,MYPN,NRN1,NRP2,PGBD1,PGBD2,PGF,PITRM1,PLPPR4,PLXND1,PWWP3B,SATB2,SCN2A,SEMA3E,SEMA3G,…	81
Lipid Metabolism,Small Molecule Biochemistry	Synthesis of acylglycerol	1,52E-04	2-arachidonoylglycerol,GRM5,Insulin,KIT,LPIN1,LPIN2,myristic acid,NR1H4	8
Cancer,Gastrointestinal Disease,Hepatic System Disease,Liver Hyperplasia/Hyperproliferation,Organismal Injury and Abnormalities	Liver cancer	1,55E-04	AASS,ABCA12,Akt,Alp,ANKS1B,ANO4,AR,ARHGEF12,ATP10D,BANK1,BCAR1,BEND4,CACNA1B,CACNA1E,CARD9,COL15A1,COL6A5,CPS1,DPP6,ENPP1,FOXD2-AS1,GLB1,GPR158,GRIK2,GRM5,GRN,HMGCS2,IRX5,JUN,KCND2,KCTD8,KIF17,KIT,LPCAT2,LPIN2,MAP3K11,MYPN,myristic acid,NFATC4,NFkB (complex),NR1H4,PGBD1,PGF,PHGDH,PITRM1,PLXND1,PWWP3B,SCN2A,SEMA3E,SEMA4B,SLC17A8,SLC4A10,SLC4A7,SOX4,SPIC,TDRD9,TECPR2,TG,TNFSF11,TP53AIP1,TRIM10,Vegf…	67
Cellular Assembly and Organization,Cellular Function and Maintenance	Microtubule dynamics	1,58E-04	2-arachidonoylglycerol,ADGRG6,Akt,AR,ATP2C1,BCAR1,Calcineurin protein(s),Cdc42,CHEK1,CHL1,DPYSL5,ERK1/2,EXOC4,GATA3,GEM,GRM5,GRN,IL1,Insulin,Jnk,JUN,KIF17,KIT,KLF7,MAPRE3,Neurotrophin,NFATC4,NFkB (complex),NRN1,NRP2,NUDCD3,P38 MAPK,PHGDH,PLPPR4,PLXND1,Sema3,SEMA3E,SEMA3F,SEMA3G,SRC (family),TNFSF11,Vegf	42
Cell-To-Cell Signaling and Interaction,Cellular Growth and Proliferation	Stimulation of central nervous system cells	1,76E-04	Calcineurin protein(s),GPR158,GRM5,KCNIP1,NFATC4,NRN1,SRC (family)	7
Cancer,Gastrointestinal Disease,Organismal Injury and Abnormalities	Hepatobiliary carcinoma	1,86E-04	AASS,ABCA12,Akt,ANKS1B,ANO4,AR,ARHGEF12,ATP10D,BANK1,BCAR1,BEND4,CACNA1B,CACNA1E,CARD9,COL15A1,COL6A5,CPS1,DPP6,ENPP1,EXOC4,FOXD2-AS1,GLB1,GPR158,GRIK2,GRM5,GRN,HMGCS2,IRX5,JUN,KCND2,KCNH1,KCTD8,KIF17,KIT,LPCAT2,LPIN2,MAP3K11,MYPN,myristic acid,NFATC4,NFkB (complex),NR1H4,PGBD1,PGF,PITRM1,PLXND1,PWWP3B,SCN2A,SEMA3E,SEMA4B,SLC17A8,SLC4A10,SLC4A7,SOX4,SPIC,TDRD9,TECPR2,TG,TNFSF11,TP53AIP1,TRIM10,Ve…	67
Cancer,Dermatological Diseases and Conditions,Organismal Injury and Abnormalities	Cutaneous melanoma	2,05E-04	AASS,ABCA12,ACTR6,ADGRG6,ANKS1B,ANO4,AR,ARHGEF12,ATP10D,ATP2C1,BANK1,BCAR1,BEND4,CACNA1B,CACNA1E,CASS4,CHEK1,CHL1,COL15A1,COL6A5,CPS1,DPP6,DPYSL5,ENPP1,ESAM,FOXN2,GATA3,GEM,GPR158,GRIK2,GRM5,HMGCS2,HS6ST1,IRX5,ITGA7,JUN,KCNB1,KCNC1,KCND2,KCNH1,KCNIP1,KCTD8,KIF17,KIT,LPIN1,LPIN2,MAP3K10,MAP3K11,MYPN,NAGS,NFATC4,NR1H4,NRP2,NUDCD3,PGBD1,PGBD2,PHGDH,PITRM1,PLPPR4,PLXND1,PWWP3B,SATB2,SCN2A,SEMA3E,SEMA…	87
Cell-To-Cell Signaling and Interaction,Cellular Assembly and Organization	Cell-cell adhesion of macrophage cancer cell lines	2,18E-04	TNFSF11,UTP	2
Cardiovascular System Development and Function,Cellular Movement	Chemorepulsion of endothelial cells	2,18E-04	PLXND1,SEMA3E	2
Cardiovascular Disease,Neurological Disease,Ophthalmic Disease	Nonarteritic ischemic optic neuropathy	2,18E-04	KCNB1,KCNC1,KCND2	3
Lipid Metabolism,Small Molecule Biochemistry	Metabolism of acylglycerol	2,42E-04	2-arachidonoylglycerol,CPS1,GRM5,Insulin,KIT,LPIN1,LPIN2,myristic acid,NR1H4	9
Cancer,Dermatological Diseases and Conditions,Organismal Injury and Abnormalities	Skin cancer	2,42E-04	AASS,ABCA12,ACTR6,ADGRG6,ANKS1B,ANO4,AR,ARHGEF12,ATP10D,ATP2C1,BANK1,BCAR1,BEND4,CACNA1B,CACNA1E,CARD9,CASS4,CHEK1,CHL1,COL15A1,COL6A5,CPS1,DPP6,DPYSL5,ENPP1,ESAM,FOXN2,GATA3,GEM,GPR158,GRIK2,GRM5,HMGCS2,HS6ST1,IRX5,ITGA7,JUN,KCNB1,KCNC1,KCND2,KCNH1,KCNIP1,KCTD8,KIF17,KIT,LPCAT2,LPIN1,LPIN2,MAP3K10,MAP3K11,MYPN,NAGS,NFATC4,NR1H4,NRP2,NUDCD3,P38 MAPK,PGBD1,PGBD2,PHGDH,PITRM1,PLPPR4,PLXND1,PWWP3B,S…	91
Cell Death and Survival	Apoptosis of DN3 pre-T cells	2,43E-04	CHEK1,Tcf7	2
Cellular Movement,Nervous System Development and Function	Chemorepulsion of hippocampal neurons	2,43E-04	NRP2,SEMA3F	2
Cancer,Organismal Injury and Abnormalities	Ductal carcinoma	2,47E-04	ABCA12,ADGRG6,Akt,ANKS1B,ANO4,AR,ARHGEF12,ATP10D,ATP2C1,BANK1,CACNA1B,CACNA1E,CARD9,CASS4,CHEK1,CHL1,COL15A1,COL6A5,DPYSL5,ENPP1,EXOC4,GATA3,GPR158,GRIK2,IRX5,KCNB1,KCND2,KCNH1,KIT,LPCAT2,LPIN2,LRRC6,MAP3K11,MAPRE3,MYPN,PHGDH,PLPPR4,PLXND1,SATB2,SEMA3E,SLC4A10,TECPR2,TG,TNFSF11,VIRMA,VWDE,ZBED4,ZSCAN31	48
Cancer,Gastrointestinal Disease,Hepatic System Disease,Organismal Injury and Abnormalities	Hepatobiliary system cancer	2,51E-04	AASS,ABCA12,Akt,Alp,ANKS1B,ANO4,AR,ARHGEF12,ATP10D,BANK1,BCAR1,BEND4,CACNA1B,CACNA1E,CARD9,COL15A1,COL6A5,CPS1,DPP6,ENPP1,EXOC4,FOXD2-AS1,GLB1,GPR158,GRIK2,GRM5,GRN,HMGCS2,IRX5,JUN,KCND2,KCNH1,KCTD8,KIF17,KIT,LPCAT2,LPIN2,MAP3K11,MYPN,myristic acid,NFATC4,NFkB (complex),NR1H4,PGBD1,PGF,PHGDH,PITRM1,PLXND1,PWWP3B,SCN2A,SEMA3E,SEMA4B,SLC17A8,SLC4A10,SLC4A7,SOX4,SPIC,TDRD9,TECPR2,TG,TNFSF11,TP53AIP1…	69
Neurological Disease,Organismal Injury and Abnormalities	Seizure disorder	2,59E-04	ATP2C1,CACNA1B,CACNA1E,Calcineurin protein(s),GLB1,Grik,GRIK2,GRM5,JUN,KCNB1,KCNC1,KCND2,KCNIP1,NRN1,NRP2,P38 MAPK,SCN2A,SEMA3F,SLC17A8,SLC4A10	20
Cancer,Dermatological Diseases and Conditions,Organismal Injury and Abnormalities	Skin tumor	3,06E-04	AASS,ABCA12,ACTR6,ADGRG6,ANKS1B,ANO4,AR,ARHGEF12,ATP10D,ATP2C1,BANK1,BCAR1,BEND4,CACNA1B,CACNA1E,CARD9,CASS4,CHEK1,CHL1,COL15A1,COL6A5,CPS1,DPP6,DPYSL5,ENPP1,ERK1/2,ESAM,FOXN2,GATA3,GEM,GPR158,GRIK2,GRM5,HMGCS2,HS6ST1,IRX5,ITGA7,JUN,KCNB1,KCNC1,KCND2,KCNH1,KCNIP1,KCTD8,KIF17,KIT,LPCAT2,LPIN1,LPIN2,MAP3K10,MAP3K11,MYPN,NAGS,NFATC4,NR1H4,NRP2,NUDCD3,P38 MAPK,PGBD1,PGBD2,PHGDH,PITRM1,PLPPR4,PLXND1,P…	92
Neurological Disease,Organismal Injury and Abnormalities	Walking disability	3,09E-04	KCNB1,KCNC1,KCND2	3
Cancer,Organismal Injury and Abnormalities	Development of adenocarcinoma	3,13E-04	AASS,ABCA12,ADGRG6,Akt,ANKS1B,ANO4,AR,ARHGEF12,ATP10D,ATP2C1,BANK1,BCAR1,BEND4,CACNA1B,CACNA1E,CACUL1,CASS4,CHEK1,CHL1,COL15A1,COL6A5,CPS1,DPP6,ERK1/2,EXOC4,FOXN2,GATA3,GEM,GLB1,GPR158,GRIK2,GRM5,GRN,HS6ST1,IRX5,ITGA7,KCNB1,KCNC1,KCND2,KCNH1,KCNIP1,KCTD8,KIF17,KIT,KLHL28,LPCAT2,LPIN2,LRRC6,MAP3K10,MAP3K11,MAPRE3,MYPN,NFATC4,NRN1,NRP2,PGBD1,PGBD2,PITRM1,PLPPR4,PLXND1,PWWP3B,SATB2,SCN2A,SEMA3E,SLC1…	79
Molecular Transport	Transport of ion	3,22E-04	ANO4,ATP10D,ATP2C1,CACNA1B,CACNA1E,DPP6,IL1,Insulin,KCNB1,KCNC1,KCND2,KCNH1,SCN2A,SLC17A8,SLC4A10,SLC4A7,TG	17
Cell-To-Cell Signaling and Interaction,Cellular Growth and Proliferation	Excitation of brain cells	3,25E-04	Calcineurin protein(s),GPR158,GRM5,NFATC4,NRN1	5
Cell-To-Cell Signaling and Interaction,Nervous System Development and Function	Neurotransmission	3,31E-04	2-arachidonoylglycerol,ANKS1B,CACNA1B,DPP6,ERK1/2,EXOC4,Grik,GRIK2,GRM5,Insulin,KCNB1,KCNC1,KCND2,KIF17,kynurenic acid,Neurotrophin,SCN2A,SLC17A8,SRC (family)	19
Neurological Disease	Nerve injury	3,63E-04	KCNB1,KCNC1,KCND2	3
Nervous System Development and Function	Fasciculation	3,68E-04	ADGRG6,AR,NRP2,SEMA3F	4
Cellular Assembly and Organization,Cellular Function and Maintenance	Organization of cytoskeleton	3,70E-04	2-arachidonoylglycerol,ADGRG6,Akt,AR,ATP2C1,BCAR1,Calcineurin protein(s),Cdc42,CHEK1,CHL1,DPYSL5,ERK1/2,EXOC4,GATA3,GEM,GRM5,GRN,IL1,Insulin,Jnk,JUN,KIF17,KIT,KLF7,LPIN1,MAPRE3,Neurotrophin,NFATC4,NFkB (complex),NRN1,NRP2,NUDCD3,P38 MAPK,PHGDH,PLPPR4,PLXND1,Sema3,SEMA3E,SEMA3F,SEMA3G,SIGLEC15,SRC (family),TNFSF11,Vegf	44
Lipid Metabolism,Molecular Transport,Small Molecule Biochemistry	Transport of glucosylceramide	3,91E-04	ABCA12,ATP10D	2
Cancer,Organismal Injury and Abnormalities	Malignant solid organ tumor	4,13E-04	AASS,ABCA12,ACTR6,ADGRG6,ANKS1B,ANO4,AR,ARHGEF12,ATP10D,ATP2C1,BANK1,BCAR1,BEND4,CACNA1B,CACNA1E,CARD9,CASS4,CHEK1,CHL1,COL15A1,COL6A5,CPS1,DPP6,DPYSL5,ENPP1,ESAM,FOXN2,GATA3,GEM,GPR158,GRIK2,GRM5,HMGCS2,HS6ST1,IRX5,ITGA7,JUN,KCNB1,KCNC1,KCND2,KCNH1,KCNIP1,KCTD8,KIF17,KIT,LPCAT2,LPIN1,LPIN2,MAP3K10,MAP3K11,MYPN,NAGS,NFATC4,NR1H4,NRP2,NUDCD3,P38 MAPK,PGBD1,PGBD2,PHGDH,PITRM1,PLPPR4,PLXND1,PWWP3B,S…	92
Molecular Transport	Transmembrane transport of K+	4,55E-04	KCNB1,KCNC1,KCND2,KCNH1	4
Inflammatory Disease,Neurological Disease,Skeletal and Muscular Disorders	Secondary progressive multiple sclerosis	4,61E-04	KCNB1,KCNC1,KCND2,KIT	4
Cellular Movement	Chemorepulsion	4,73E-04	NRP2,PLXND1,Sema3,SEMA3E,SEMA3F	5
Cell Death and Survival,Neurological Disease,Organismal Injury and Abnormalities	Apoptosis of brain cells	5,99E-04	2-arachidonoylglycerol,Akt,ATP2C1,ERK1/2,GRM5,Insulin,Jnk,JUN,KCND2,kynurenic acid,MAP3K11,NFATC4,P38 MAPK	13
Cellular Development,Cellular Growth and Proliferation,Embryonic Development,Organ Development,Organismal Development,Reproductive System Development and Function,Tissue Development	Spermatogenesis of spermatogenic cells	6,13E-04	AR,KIT	2
Cell Morphology,Nervous System Development and Function,Tissue Morphology	Morphology of neurons	6,85E-04	ADGRG6,AR,Calcineurin protein(s),Cdc42,CHL1,DPYSL5,GATA3,GLB1,GRIK2,GRM5,GRN,IL1,KCND2,KLF7,Neurotrophin,NFATC4,NRN1,NRP2,SEMA3F,SLC17A8,SOX4	21
Developmental Disorder,Embryonic Development,Organismal Development,Tissue Morphology	Lack of Wolffian duct	6,97E-04	AR,GATA3	2
Cancer,Organismal Injury and Abnormalities,Reproductive System Disease	Latency of mammary tumor	6,97E-04	BCAR1,SLC4A7	2
Cellular Assembly and Organization,Cellular Function and Maintenance	Organization of cytoplasm	7,75E-04	2-arachidonoylglycerol,ADGRG6,Akt,AR,ATP2C1,BCAR1,Calcineurin protein(s),Cdc42,CHEK1,CHL1,DPYSL5,ERK1/2,EXOC4,GATA3,GEM,GRM5,GRN,IL1,Insulin,Jnk,JUN,KIF17,KIT,KLF7,LPIN1,MAPRE3,Neurotrophin,NFATC4,NFkB (complex),NRN1,NRP2,NUDCD3,P38 MAPK,PHGDH,PLPPR4,PLXND1,Sema3,SEMA3E,SEMA3F,SEMA3G,SIGLEC15,SRC (family),TNFSF11,Vegf,ZKSCAN3	45
Cancer,Gastrointestinal Disease,Hepatic System Disease,Liver Hyperplasia/Hyperproliferation,Organismal Injury and Abnormalities	Liver tumor	7,76E-04	AASS,ABCA12,Akt,Alp,ANKS1B,ANO4,AR,ARHGEF12,ATP10D,BANK1,BCAR1,BEND4,CACNA1B,CACNA1E,CARD9,CHL1,COL15A1,COL6A5,CPS1,DPP6,ENPP1,FOXD2-AS1,GATA3,GLB1,GPR158,GRIK2,GRM5,GRN,HMGCS2,IRX5,ITGA7,JUN,KCND2,KCTD8,KIF17,KIT,LPCAT2,LPIN2,MAP3K11,MYPN,myristic acid,NAGS,NFATC4,NFkB (complex),NR1H4,PGBD1,PGF,PHGDH,PITRM1,PLXND1,PWWP3B,SCN2A,SEMA3E,SEMA4B,SLC17A8,SLC4A10,SLC4A7,SOX4,SPIC,TDRD9,TECPR2,TG,TNFSF1…	71
Cellular Development,Cellular Growth and Proliferation,Nervous System Development and Function,Tissue Development	Outgrowth of neurites	7,89E-04	Akt,AR,Cdc42,CHL1,DPYSL5,ERK1/2,EXOC4,GATA3,GRN,IL1,Insulin,Jnk,JUN,KIT,KLF7,Neurotrophin,NFATC4,NFkB (complex),NRN1,P38 MAPK,SEMA3F	21
Cancer,Organismal Injury and Abnormalities	Extrapulmonary squamous cell carcinoma	8,00E-04	ABCA12,ANKS1B,AR,ARHGEF12,ATP10D,ATP2C1,CACNA1B,CACNA1E,CARD9,CHL1,COL15A1,COL6A5,CPS1,DPP6,GATA3,GPR158,GRIK2,GRM5,GRN,JUN,KCND2,KCNH1,KCNIP1,KCTD8,KIT,LPCAT2,LPIN2,MAP3K10,MAP3K11,NAGS,NFATC4,NFkB (complex),NR1H4,NRP2,P38 MAPK,PGBD1,PGF,PITRM1,PLXND1,SATB2,SCN2A,SEMA3F,SPIC,SRC (family),TDRD9,TECPR2,TG,Vegf,VIRMA,VWDE,ZBED4,ZCCHC7	52
Cardiovascular System Development and Function	Morphology of vessel	8,22E-04	AR,COL15A1,ENPP1,ITGA7,JUN,LRRC6,MFAP2,NFATC4,PGF,PLXND1,SEMA3F,SOX4,Vegf	13
Cell-To-Cell Signaling and Interaction,Cellular Growth and Proliferation	Stimulation of cells	8,62E-04	2-arachidonoylglycerol,Calcineurin protein(s),ERK1/2,GPR158,GRM5,GRN,IL1,Insulin,Jnk,KCNH1,KCNIP1,NFATC4,NFkB (complex),NRN1,NRP2,P38 MAPK,SRC (family),TG,TNFSF11,UTP,Vegf	21
Nervous System Development and Function,Neurological Disease	Abnormal morphology of nervous system	8,83E-04	2-arachidonoylglycerol,ADGRG6,AR,Calcineurin protein(s),CHL1,GATA3,GLB1,GRIK2,GRM5,GRN,IL1,JUN,KCND2,KLF7,LRRC6,Neurotrophin,NFATC4,NRN1,PHGDH,SCN2A,SEMA3F,SLC17A8,SLC4A10,SOX4	24
Cardiovascular System Development and Function	Morphology of vasculature	9,10E-04	ARHGEF12,COL15A1,ENPP1,HS6ST1,ITGA7,JUN,LRRC6,MFAP2,NFATC4,PGF,PLXND1,SLC4A7,SOX4,Vegf	14
Cell Death and Survival	Apoptosis of brain	9,15E-04	2-arachidonoylglycerol,Akt,ATP2C1,ERK1/2,GRM5,Insulin,Jnk,JUN,KCND2,kynurenic acid,MAP3K11,NFATC4,NFkB (complex),P38 MAPK	14
Cancer,Organismal Injury and Abnormalities	Cancer of cells	9,49E-04	AASS,ABCA12,Akt,Alp,ANKS1B,AR,ARHGEF12,ATP10D,ATP2C1,BCAR1,CACNA1B,CACNA1E,Calcineurin protein(s),CARD9,Cdc42,CHEK1,CHL1,COL15A1,COL6A5,CPS1,DPP6,ENPP1,ERK1/2,EXOC4,GATA3,GEM,GPR158,GRIK2,GRM5,GRN,HS6ST1,IRX5,Jnk,JUN,KCND2,KCNH1,KCNIP1,KCTD8,KIT,LPCAT2,LPIN1,LPIN2,MAP3K10,MAP3K11,NAGS,NFATC4,NFkB (complex),NHLRC3,NR1H4,NRP2,P38 MAPK,PGBD1,PGF,PITRM1,PLPPR4,PLXND1,SATB2,SCN2A,SEMA3E,SEMA3F,SLC4A10…	77
Cell-To-Cell Signaling and Interaction,Nervous System Development and Function	Action potential of cells	9,58E-04	DPP6,ERK1/2,GRIK2,GRM5,KCNB1,KCNC1,KCND2,SCN2A	8
Cell Death and Survival,Neurological Disease,Organismal Injury and Abnormalities	Apoptosis of hippocampal cells	9,61E-04	2-arachidonoylglycerol,Akt,ATP2C1,KCND2,MAP3K11	5
Cell Morphology	Sprouting	9,73E-04	Akt,Calcineurin protein(s),Cdc42,CHL1,DPYSL5,ERK1/2,GEM,GRM5,GRN,HS6ST1,IL1,Jnk,JUN,Neurotrophin,NFATC4,NFkB (complex),NRN1,NRP2,PGF,Sema3,SEMA3E,SEMA3F,Vegf	23
Cell Death and Survival	Apoptosis of DN2 cells	1,04E-03	CHEK1,Tcf7	2
Cancer,Gastrointestinal Disease,Organismal Injury and Abnormalities	Gastric carcinoma	1,07E-03	AASS,ABCA12,ACTR6,ANKS1B,ANO4,AR,ATP10D,ATP2C1,BANK1,BEND4,CACNA1B,CACNA1E,CASS4,CHL1,COL15A1,COL6A5,CPS1,DPP6,DPYSL5,ESAM,FOXN2,GATA3,GEM,GRIK2,GRM5,IRX5,JUN,KCNB1,KCNC1,KCND2,KCNH1,KCNIP1,KIT,MAP3K11,MAPRE3,NFATC4,NR1H4,PHGDH,PLPPR4,PLXND1,SCN2A,SEMA3E,SLC17A8,TG,TRIM15,Vegf,VIRMA,VWDE,WWC3,ZBED4	50
Molecular Transport	Transport of inorganic cation	1,08E-03	ATP2C1,CACNA1B,CACNA1E,DPP6,Insulin,KCNB1,KCNC1,KCND2,KCNH1,SCN2A,SLC4A10,TG	12
Cellular Movement	Migration by endothelioma cell lines	1,09E-03	Cdc42,SEMA3E	2
Nervous System Development and Function	Morphology of nervous system	1,12E-03	2-arachidonoylglycerol,ADGRG6,AR,Calcineurin protein(s),Cdc42,CHL1,DPYSL5,ERK1/2,GATA3,GLB1,GRIK2,GRM5,GRN,IL1,JUN,KCND2,KLF7,LRRC6,Neurotrophin,NFATC4,NRN1,NRP2,PHGDH,SCN2A,SEMA3F,SLC17A8,SLC4A10,SOX4	28
Cancer,Organismal Injury and Abnormalities	Malignant neoplasm of retroperitoneum	1,12E-03	ABCA12,Akt,ANKS1B,ANO4,AR,ARHGEF12,ATP10D,ATP2C1,BCAR1,CACNA1B,CACNA1E,CARD9,CASS4,CHEK1,CHL1,COL15A1,COL6A5,DPP6,DPYSL5,GATA3,GLB1,GPR158,GRIK2,IRX5,KCNB1,KCND2,KIT,KLHL28,LPCAT2,LRRC6,MYPN,NRN1,PGF,PHGDH,PITRM1,PLPPR4,PLXND1,SATB2,SEMA3E,SEMA4B,SLC4A10,TECPR2,TG,TNFSF11,Vegf,VIRMA,VWDE,ZBED4,ZSCAN31	49
Cardiovascular System Development and Function	Development of vasculature	1,12E-03	Akt,AR,ARHGEF12,CCL1,Cdc42,COL15A1,ENPP1,ERK1/2,ESAM,GEM,GRN,HS6ST1,IL1,Insulin,ITGA7,Jnk,JUN,KIT,KLF7,LRRC6,MFAP2,NFATC4,NFkB (complex),NRP2,P38 MAPK,PGF,PLXND1,SEMA3E,SEMA3F,SLC4A7,SOX4,SRC (family),TNFSF11,UTP,Vegf,VIRMA	36
Molecular Transport	Transport of molecule	1,13E-03	2-arachidonoylglycerol,ABCA12,Akt,ANO4,ARHGEF12,ATP10D,ATP2C1,CACNA1B,CACNA1E,Cdc42,DPP6,ENPP1,ERK1/2,EXOC4,GRIK2,GRN,IL1,Insulin,Jnk,KCNB1,KCNC1,KCND2,KCNH1,KIF17,kynurenic acid,myristic acid,NFkB (complex),NR1H4,P38 MAPK,PITRM1,SCN2A,SFXN5,SLC17A8,SLC4A10,SLC4A7,SPIC,taurochenodeoxycholate,TG,TNFSF11,UTP	40
Cell-To-Cell Signaling and Interaction,Nervous System Development and Function	Synaptic transmission of hippocampal cells	1,14E-03	2-arachidonoylglycerol,ANKS1B,GRIK2,GRM5	4
Connective Tissue Disorders,Organismal Injury and Abnormalities,Skeletal and Muscular Disorders	Postmenopausal osteoporosis	1,17E-03	AR,ATP2C1,TNFSF11	3
Cell Morphology,Cellular Assembly and Organization,Cellular Function and Maintenance	Formation of cellular protrusions	1,19E-03	ADGRG6,Akt,AR,BCAR1,Calcineurin protein(s),Cdc42,CHL1,DPYSL5,ERK1/2,EXOC4,GATA3,GEM,GRM5,GRN,IL1,Insulin,Jnk,JUN,KIT,KLF7,Neurotrophin,NFATC4,NFkB (complex),NRN1,NRP2,NUDCD3,P38 MAPK,PHGDH,PLPPR4,Sema3,SEMA3E,SEMA3F,SRC (family),TNFSF11,Vegf	35
Cell-To-Cell Signaling and Interaction,Cellular Growth and Proliferation,Nervous System Development and Function	Excitation of cortical neurons	1,20E-03	NFATC4,NRN1	2
Cell Death and Survival	Neuronal cell death	1,26E-03	2-arachidonoylglycerol,Akt,AR,ATP2C1,Calcineurin protein(s),Cdc42,CHEK1,CHL1,ERK1/2,GATA3,glutamate receptor,GRIK2,GRM5,GRN,IL1,Insulin,Jnk,JUN,KCND2,KLF7,kynurenic acid,MAP3K10,MAP3K11,Neurotrophin,NFATC4,NFkB (complex),NRN1,P38 MAPK,SCN2A,SOX4,Vegf	31
Cell-To-Cell Signaling and Interaction,Nervous System Development and Function	Synaptic transmission of cells	1,27E-03	2-arachidonoylglycerol,ANKS1B,GRIK2,GRM5,kynurenic acid	5
Cancer,Organismal Injury and Abnormalities,Tumor Morphology	Progression of tumor	1,42E-03	Akt,AR,FOXD2-AS1,GATA3,IL1,JUN,KCNH1,KIT,NFkB (complex),NRP2,PGF,SEMA3E,SOX4,SRC (family),TNFSF11,Vegf	16
Cancer,Organismal Injury and Abnormalities	Extraadrenal retroperitoneal tumor	1,43E-03	ABCA12,Akt,ANKS1B,ANO4,AR,ARHGEF12,ATP10D,ATP2C1,BCAR1,BEND4,CACNA1B,CACNA1E,CARD9,CASS4,CHEK1,CHL1,COL15A1,COL6A5,DPP6,DPYSL5,GATA3,GLB1,GPR158,GRIK2,GRM5,IRX5,KCNB1,KCND2,KIT,KLHL28,LPCAT2,LRRC6,MYPN,NFkB (complex),NRN1,PGF,PHGDH,PITRM1,PLPPR4,PLXND1,SATB2,SEMA3E,SEMA4B,SLC4A10,SLC4A7,TECPR2,TG,TNFSF11,Vegf,VIRMA,VWDE,ZBED4,ZSCAN31	53
Cancer,Organismal Injury and Abnormalities	Intrathoracic malignant tumor	1,45E-03	AASS,ABCA12,ADGRG6,Akt,ANKS1B,AR,ARHGEF12,ARL8A,BCAR1,BEND4,CACNA1B,CACNA1E,CASS4,CHEK1,CHL1,COL15A1,COL6A5,CPS1,DPP6,ENPP1,FOXD2-AS1,GATA3,GEM,GPR158,GRIK2,GRM5,GRN,HMGCS2,HS6ST1,Jnk,JUN,KCNC1,KCND2,KCNH1,KCTD8,KIT,KLF7,LRRC6,MAP3K11,MYPN,NFATC4,NFkB (complex),PGBD1,PGBD2,PGF,PLPPR4,PWWP3B,SATB2,SCN2A,SEMA3E,SLC17A8,SLC4A10,SOX4,SRC (family),Tcf7,TECPR2,TG,TNFSF11,Vegf,VIRMA,VWDE	61
Gastrointestinal Disease,Hepatic System Disease,Organismal Injury and Abnormalities	Liver lesion	1,46E-03	2-arachidonoylglycerol,AASS,ABCA12,Akt,Alp,ANKS1B,ANO4,AR,ARHGEF12,ATP10D,BANK1,BCAR1,BEND4,CACNA1B,CACNA1E,Calcineurin protein(s),CARD9,CHL1,COL15A1,COL6A5,CPS1,DPP6,ENPP1,ERK1/2,FOXD2-AS1,GATA3,GLB1,GPR158,GRIK2,GRM5,GRN,HMGCS2,IL1,Insulin,IRX5,ITGA7,Jnk,JUN,KCND2,KCTD8,KIF17,KIT,LPCAT2,LPIN1,LPIN2,MAP3K11,MYPN,myristic acid,NAGS,NFATC4,NFkB (complex),NR1H4,PGBD1,PGF,PHGDH,PITRM1,PLXND1,PWWP3B,…	78
Cell Morphology,Cellular Assembly and Organization,Cellular Development,Cellular Function and Maintenance,Cellular Growth and Proliferation,Nervous System Development and Function,Organismal Development,Tissue Development	Neuritogenesis	1,46E-03	ADGRG6,Akt,AR,Calcineurin protein(s),Cdc42,CHL1,DPYSL5,ERK1/2,GEM,GRM5,GRN,IL1,Jnk,JUN,KLF7,Neurotrophin,NFATC4,NRN1,NRP2,PHGDH,PLPPR4,Sema3,SEMA3E,SEMA3F,SRC (family)	25
Cancer,Organismal Injury and Abnormalities	Pelvic carcinoma	1,50E-03	2-arachidonoylglycerol,AASS,ABCA12,ACTR6,ADGRG6,Akt,ANKS1B,ANO4,AR,ARHGEF12,ATP10D,ATP2C1,BANK1,BCAR1,CACNA1B,CACNA1E,CACUL1,Calcineurin protein(s),CASS4,CHEK1,CHL1,COL15A1,COL6A5,CPS1,DPP6,ENPP1,ERK1/2,EXOC4,FOXN2,GATA3,GEM,GLB1,GPR158,GRIK2,GRM5,GRN,HS6ST1,IL1,IRX5,ITGA7,JUN,KCNB1,KCNC1,KCND2,KCNH1,KCNIP1,KCTD8,KIF17,KIT,KLHL28,LPCAT2,LPIN2,LRRC6,MAP3K10,MAP3K11,MAPRE3,MYPN,NFkB (complex),NRN1,…	88
Cell Morphology,Cellular Assembly and Organization,Cellular Development,Cellular Function and Maintenance,Cellular Growth and Proliferation,Embryonic Development,Nervous System Development and Function,Neurological Disease,Organismal Development,Tissue Development,Tissue Morphology	Loss of dendritic spines	1,53E-03	Calcineurin protein(s),GRM5,NFATC4,SEMA3F	4
Cell Morphology,Cellular Development	Branching of cells	1,60E-03	Akt,Calcineurin protein(s),Cdc42,CHL1,DPYSL5,ERK1/2,GEM,GRM5,GRN,HS6ST1,IL1,Jnk,JUN,Neurotrophin,NFATC4,NFkB (complex),NRN1,NRP2,Sema3,SEMA3E,SEMA3F,Vegf	22
Cancer,Organismal Injury and Abnormalities,Reproductive System Disease	Breast or gynecological cancer	1,62E-03	2-arachidonoylglycerol,AASS,ABCA12,ADGRG6,Akt,ANKS1B,ANO4,AR,ARHGEF12,ATP10D,ATP2C1,BANK1,BCAR1,CACNA1B,CACNA1E,CACUL1,Calcineurin protein(s),CASS4,Cdc42,CHEK1,CHL1,COL15A1,COL6A5,CPS1,DPP6,ENPP1,ERK1/2,EXOC4,FOXN2,GATA3,GEM,GLB1,GPR158,GRIK2,GRM5,GRN,HS6ST1,IL1,IRX5,ITGA7,JUN,KCNB1,KCNC1,KCND2,KCNH1,KCNIP1,KCTD8,KIF17,KIT,KLHL28,LPCAT2,LPIN2,MAP3K10,MAP3K11,MAPRE3,MYPN,NFATC4,NFkB (complex),NRN1…	85
Cell-To-Cell Signaling and Interaction,Cellular Growth and Proliferation,Nervous System Development and Function	Excitation of medium spiny neurons	1,63E-03	GRN,NRP2	2
Cancer,Gastrointestinal Disease,Organismal Injury and Abnormalities	Gastric cancer	1,68E-03	AASS,ABCA12,ACTR6,ANKS1B,ANO4,AR,ATP10D,ATP2C1,BANK1,BEND4,CACNA1B,CACNA1E,CASS4,CHL1,COL15A1,COL6A5,CPS1,DPP6,DPYSL5,ESAM,FOXN2,GATA3,GEM,GRIK2,GRM5,IRX5,JUN,KCNB1,KCNC1,KCND2,KCNH1,KCNIP1,KIT,MAP3K11,MAPRE3,NFATC4,NR1H4,PHGDH,PLPPR4,PLXND1,SCN2A,SEMA3E,SLC17A8,TG,TNFSF11,TRIM15,Vegf,VIRMA,VWDE,WWC3,ZBED4	51
Cancer,Organismal Injury and Abnormalities,Reproductive System Disease	Hormone-refractory malignant neoplasm of prostate	1,70E-03	AR,JUN,TNFSF11,Vegf	4
Cardiovascular Disease,Cardiovascular System Development and Function,Organismal Injury and Abnormalities	Abnormal morphology of vasculature	1,75E-03	ARHGEF12,COL15A1,ENPP1,HS6ST1,JUN,LRRC6,MFAP2,NFATC4,PLXND1,SLC4A7,SOX4	11
Cancer,Organismal Injury and Abnormalities,Respiratory Disease	Respiratory system tumor	1,84E-03	AASS,ABCA12,ADGRG6,Akt,ANKS1B,AR,ARHGEF12,ARL8A,ATP10D,BCAR1,BEND4,CACNA1B,CACNA1E,CASS4,CHEK1,CHL1,COL15A1,COL6A5,CPS1,DPP6,ENPP1,ERK1/2,FOXD2-AS1,FOXN2,GATA3,GEM,GPR158,GRIK2,GRM5,GRN,HMGCS2,HS6ST1,ITGA7,Jnk,JUN,KCNC1,KCND2,KCTD8,KIT,KLF7,LRRC6,MAP3K11,MYPN,NFATC4,NFkB (complex),P38 MAPK,PGBD1,PGBD2,PGF,PLPPR4,PWWP3B,SATB2,SCN2A,SEMA3E,SLC17A8,SLC4A10,SOX4,SRC (family),TDRD9,TECPR2,TG,TNFSF11,V…	66
Cancer,Organismal Injury and Abnormalities,Respiratory Disease	Lung squamous cell carcinoma	1,89E-03	ABCA12,AR,BCAR1,CACNA1E,CHEK1,CHL1,COL6A5,CPS1,GATA3,GPR158,GRIK2,GRM5,HS6ST1,KIT,MAP3K11,PLPPR4,SCN2A,SLC4A10,SOX4,SRC (family),TG,Vegf	22
Nervous System Development and Function,Neurological Disease,Tissue Morphology	Abnormal morphology of axon bundle	1,91E-03	KLF7,SEMA3F	2
Cellular Development,Cellular Growth and Proliferation,Nervous System Development and Function,Tissue Development	Growth of neurites	1,96E-03	Akt,AR,Cdc42,CHL1,DPYSL5,ERK1/2,EXOC4,GATA3,GRN,IL1,Insulin,Jnk,JUN,KIT,KLF7,Neurotrophin,NFATC4,NFkB (complex),NRN1,P38 MAPK,PLPPR4,SEMA3F	22
Cancer,Organismal Injury and Abnormalities,Respiratory Disease	Upper airway cancer	1,98E-03	ABCA12,Akt,AR,ATP10D,CACNA1B,COL15A1,COL6A5,FOXN2,GRIK2,ITGA7,JUN,KIT,MAP3K11,TDRD9,TECPR2,TG,Vegf,VWDE,WWC3	19
Cellular Development,Cellular Growth and Proliferation,Nervous System Development and Function,Tissue Development	Development of neurons	2,01E-03	ADGRG6,Akt,AR,Calcineurin protein(s),Cdc42,CHL1,DPYSL5,ERK1/2,GEM,GRM5,GRN,HS6ST1,IL1,Jnk,JUN,KLF7,Neurotrophin,NFATC4,NRN1,NRP2,PHGDH,PLPPR4,PLXND1,Sema3,SEMA3E,SEMA3F,SOX4,SRC (family)	28
Connective Tissue Development and Function,Skeletal and Muscular System Development and Function	Bone mineral density of trabecular bone	2,05E-03	AR,MFAP2,TNFSF11	3
Cellular Development,Cellular Growth and Proliferation	Cell proliferation of melanoma cell lines	2,06E-03	Akt,AR,BCAR1,ERK1/2,IL1,JUN,KCNH1,KIT,NFATC4,PHGDH,SOX4,Vegf	12
Molecular Transport	Transport of metal ion	2,06E-03	ATP2C1,CACNA1B,CACNA1E,DPP6,Insulin,KCNB1,KCNC1,KCND2,KCNH1,SCN2A,TG	11
Nervous System Development and Function,Neurological Disease	Abnormal morphology of central nervous system	2,07E-03	2-arachidonoylglycerol,Calcineurin protein(s),CHL1,GATA3,GLB1,GRIK2,GRN,JUN,KLF7,LRRC6,NFATC4,PHGDH,SCN2A,SEMA3F,SLC4A10	15
Gastrointestinal Disease,Organismal Injury and Abnormalities	Gastric lesion	2,07E-03	AASS,ABCA12,ACTR6,ANKS1B,ANO4,AR,ATP10D,ATP2C1,BANK1,BEND4,CACNA1B,CACNA1E,CASS4,CHL1,COL15A1,COL6A5,CPS1,DPP6,DPYSL5,ESAM,FOXN2,GATA3,GEM,GRIK2,GRM5,Insulin,IRX5,JUN,KCNB1,KCNC1,KCND2,KCNH1,KCNIP1,KIT,MAP3K11,MAPRE3,NFATC4,NR1H4,PHGDH,PLPPR4,PLXND1,SCN2A,SEMA3E,SLC17A8,TG,TNFSF11,TRIM15,Vegf,VIRMA,VWDE,WWC3,ZBED4	52
Cardiovascular Disease,Cardiovascular System Development and Function,Organismal Development,Organismal Injury and Abnormalities,Tissue Morphology	Abnormal morphology of aortic arch	2,11E-03	JUN,LRRC6,PLXND1	3
Nervous System Development and Function,Neurological Disease	Abnormal morphology of cranial nerve	2,11E-03	ADGRG6,KLF7,NFATC4,SEMA3F,SLC17A8	5
Cancer,Organismal Injury and Abnormalities	Thoracic neoplasm	2,13E-03	AASS,ABCA12,ADGRG6,Akt,ANKS1B,AR,ARHGEF12,ARL8A,BCAR1,BEND4,CACNA1B,CACNA1E,CASS4,CHEK1,CHL1,COL15A1,COL6A5,CPS1,DPP6,ENPP1,ERK1/2,FOXD2-AS1,GATA3,GEM,GPR158,GRIK2,GRM5,GRN,HMGCS2,HS6ST1,Jnk,JUN,KCNC1,KCND2,KCNH1,KCTD8,KIT,KLF7,LRRC6,MAP3K11,MYPN,NFATC4,NFkB (complex),P38 MAPK,PGBD1,PGBD2,PGF,PLPPR4,PWWP3B,SATB2,SCN2A,SEMA3E,SLC17A8,SLC4A10,SOX4,SRC (family),Tcf7,TECPR2,TG,TNFSF11,Vegf,VIRMA,VWDE	63
Cell Morphology,Cellular Assembly and Organization,Cellular Development,Cellular Function and Maintenance,Cellular Growth and Proliferation,Nervous System Development and Function,Organismal Development,Tissue Development	Branching of neurons	2,15E-03	Akt,Calcineurin protein(s),Cdc42,CHL1,DPYSL5,ERK1/2,GRM5,GRN,IL1,Jnk,JUN,Neurotrophin,NFATC4,NRN1,NRP2,Sema3,SEMA3E,SEMA3F	18
Cardiovascular Disease,Cardiovascular System Development and Function,Organismal Injury and Abnormalities,Tissue Morphology	Abnormal morphology of aorta	2,18E-03	JUN,LRRC6,MFAP2,PLXND1	4
Developmental Disorder,Endocrine System Disorders,Hereditary Disorder,Neurological Disease,Organismal Injury and Abnormalities,Reproductive System Disease	Hypogonadotropic hypogonadism 7	2,20E-03	HS6ST1,SEMA3E	2
Cell-To-Cell Signaling and Interaction,Nervous System Development and Function	Action potential of neurons	2,22E-03	DPP6,ERK1/2,GRIK2,GRM5,KCNC1,KCND2,SCN2A	7
Cellular Movement	Cell movement of neurons	2,26E-03	2-arachidonoylglycerol,Akt,Cdc42,CHL1,Dclk1,ERK1/2,GATA3,KIT,Neurotrophin,NRP2,P38 MAPK,SATB2,SEMA3F,Vegf	14
Cellular Movement,Embryonic Development	Cell movement of embryonic cells	2,33E-03	2-arachidonoylglycerol,BCAR1,Cdc42,Jnk,NRP2,PGF,SEMA3F,Vegf	8
Cardiovascular System Development and Function,Cell-To-Cell Signaling and Interaction	Binding of endothelial cells	2,37E-03	GATA3,IL1,Jnk,JUN,KIT,myristic acid,NFkB (complex),P38 MAPK,PGF,PLXND1,TNFSF11,UTP,Vegf	13
Developmental Disorder,Hereditary Disorder,Neurological Disease,Organismal Injury and Abnormalities	Autosomal dominant early infantile epileptic encephalopathy	2,41E-03	CACNA1E,KCNB1,SCN2A	3
Hereditary Disorder,Neurological Disease,Organismal Injury and Abnormalities,Psychological Disorders,Skeletal and Muscular Disorders	End-stage Huntington disease	2,41E-03	kynurenic acid	1
Carbohydrate Metabolism,Small Molecule Biochemistry	Desensitization of inositol phosphate	2,41E-03	UTP	1
Cancer,Organismal Injury and Abnormalities,Respiratory Disease	Lung carcinoma	2,41E-03	AASS,ABCA12,ADGRG6,Akt,ANKS1B,AR,ARHGEF12,ARL8A,BCAR1,BEND4,CACNA1B,CACNA1E,CASS4,CHEK1,CHL1,COL15A1,COL6A5,CPS1,DPP6,ENPP1,FOXD2-AS1,GATA3,GEM,GPR158,GRIK2,GRM5,GRN,HMGCS2,HS6ST1,KCNC1,KCND2,KCTD8,KIT,KLF7,LRRC6,MAP3K11,MYPN,NFATC4,PGBD1,PGBD2,PGF,PLPPR4,PWWP3B,SATB2,SCN2A,SEMA3E,SLC17A8,SLC4A10,SOX4,SRC (family),TECPR2,TG,TNFSF11,Vegf,VIRMA,VWDE	56
Cancer,Organismal Injury and Abnormalities	Melanoma	2,44E-03	AASS,ABCA12,ACTR6,ADGRG6,Akt,ANKS1B,ANO4,AR,ARHGEF12,ATP10D,ATP2C1,BANK1,BCAR1,BEND4,CACNA1B,CACNA1E,CASS4,CHEK1,CHL1,COL15A1,COL6A5,CPS1,DPP6,DPYSL5,ENPP1,ESAM,FOXN2,GATA3,GEM,GLB1,GPR158,GRIK2,GRM5,HMGCS2,HS6ST1,IL1,IRX5,ITGA7,JUN,KCNB1,KCNC1,KCND2,KCNH1,KCNIP1,KCTD8,KIF17,KIT,LPIN1,LPIN2,LRRC6,MAP3K10,MAP3K11,MYPN,NAGS,NFATC4,NFkB (complex),NR1H4,NRP2,NUDCD3,PGBD1,PGBD2,PGF,PHGDH,PITRM1,PLPPR4…	94
Cell-To-Cell Signaling and Interaction,Cellular Growth and Proliferation	Excitation of cerebral cortex cells	2,47E-03	Calcineurin protein(s),GPR158,NFATC4,NRN1	4
Cancer,Organismal Injury and Abnormalities,Reproductive System Disease	Genital tract cancer	2,59E-03	2-arachidonoylglycerol,AASS,ABCA12,ACTR6,ADGRG6,Akt,Alp,ANKS1B,ANO4,AR,ARHGEF12,ATP10D,ATP2C1,BANK1,BCAR1,CACNA1B,CACNA1E,CACUL1,CASS4,CHEK1,CHL1,COL15A1,COL6A5,CPS1,DPP6,ENPP1,ERK1/2,EXOC4,FOXN2,GATA3,GEM,GLB1,GPR158,GRIK2,GRM5,GRN,HS6ST1,IL1,IRX5,ITGA7,JUN,KCNB1,KCNC1,KCND2,KCNH1,KCNIP1,KCTD8,KIF17,KIT,KLHL28,LPCAT2,LPIN2,MAP3K10,MAP3K11,MAPRE3,MYPN,NFkB (complex),NRN1,NRP2,PGBD1,PGBD2,PGF,PITR…	87
Cell Morphology,Nervous System Development and Function,Neurological Disease,Tissue Morphology	Abnormal morphology of neurons	2,62E-03	ADGRG6,AR,Calcineurin protein(s),CHL1,GLB1,GRIK2,GRM5,GRN,IL1,KCND2,KLF7,Neurotrophin,NFATC4,NRN1,SEMA3F,SLC17A8,SOX4	17
Cancer,Hematological Disease,Immunological Disease,Organismal Injury and Abnormalities	Indolent B-cell non-Hodgkin lymphoma	2,76E-03	AASS,COL6A5,IRX5,LPIN1,NHLRC3,SATB2,SEMA3E,SLC4A10,TNFSF11,VWDE,WWC3	11
Cellular Assembly and Organization,Nervous System Development and Function	Fasciculation of axons	2,76E-03	ADGRG6,NRP2,SEMA3F	3
Cellular Movement,Embryonic Development	Migration of mesenchymal stem cells	2,76E-03	2-arachidonoylglycerol,BCAR1,Jnk,PGF,Vegf	5
Cell Morphology,Cell-To-Cell Signaling and Interaction,Nervous System Development and Function	Plasticity of synapse	2,78E-03	GRIK2,GRM5,KIF17,KIT,Neurotrophin,NFATC4,NRP2	7
Cancer,Organismal Injury and Abnormalities	Genitourinary adenocarcinoma	2,86E-03	AASS,ABCA12,ACTR6,ADGRG6,Akt,ANKS1B,ANO4,AR,ARHGEF12,ATP10D,ATP2C1,BANK1,BCAR1,CACNA1B,CACNA1E,CACUL1,CASS4,CHEK1,CHL1,COL15A1,COL6A5,CPS1,DPP6,ENPP1,ERK1/2,EXOC4,FOXN2,GATA3,GEM,GLB1,GPR158,GRIK2,GRM5,GRN,HS6ST1,IRX5,ITGA7,JUN,KCNB1,KCNC1,KCND2,KCNH1,KCNIP1,KCTD8,KIF17,KIT,KLHL28,LPCAT2,LPIN2,MAP3K10,MAP3K11,MAPRE3,MYPN,NRN1,NRP2,PGBD1,PGBD2,PGF,PITRM1,PLPPR4,PLXND1,PWWP3B,SATB2,SCN2A,SEMA3E,SEM…	82
Developmental Disorder,Neurological Disease	Congenital neurological disorder	2,99E-03	ADGRG6,AR,ATP2C1,DPP6,DPYSL5,EXOC4,GLB1,glutamate receptor,GRN,HS6ST1,IRX5,KCNH1,KIT,NFATC4,NRP2,PHGDH,SATB2,SCN2A,SEMA3E,SOX4,Vegf	21
Cancer,Gastrointestinal Disease,Organismal Injury and Abnormalities	Gastro-esophageal carcinoma	2,99E-03	AASS,ABCA12,ACTR6,ANKS1B,ANO4,AR,ATP10D,ATP2C1,BANK1,BEND4,CACNA1B,CACNA1E,CASS4,CHL1,COL15A1,COL6A5,CPS1,DPP6,DPYSL5,ESAM,FOXN2,GATA3,GEM,GRIK2,GRM5,IRX5,JUN,KCNB1,KCNC1,KCND2,KCNH1,KCNIP1,KIT,MAP3K11,MAPRE3,NFATC4,NR1H4,PGF,PHGDH,PLPPR4,PLXND1,SCN2A,SEMA3E,SLC17A8,TG,TRIM15,Vegf,VIRMA,VWDE,WWC3,ZBED4	51
Cell-To-Cell Signaling and Interaction,Nervous System Development and Function	Synaptic transmission of hippocampal neurons	3,01E-03	2-arachidonoylglycerol,ANKS1B,GRIK2	3
Cellular Movement	Cell movement of cerebral cortex cells	3,01E-03	Akt,CHL1,KIT,NRP2,P38 MAPK,SEMA3F	6
Cellular Assembly and Organization,Cellular Function and Maintenance	Localization of nucleus	3,02E-03	AR,Cdc42	2
Cardiovascular Disease,Organismal Injury and Abnormalities	Calcification of aorta	3,02E-03	ENPP1,TNFSF11	2
Organ Morphology,Reproductive System Development and Function	Quantity of preantral follicle	3,02E-03	AR,KIT,Vegf	3
Gene Expression	Transrepression	3,02E-03	AR,JUN,NFkB (complex)	3
Molecular Transport	Transport of K+	3,07E-03	DPP6,KCNB1,KCNC1,KCND2,KCNH1	5
Cancer,Connective Tissue Disorders,Organismal Injury and Abnormalities,Skeletal and Muscular Disorders	Skeletal metastasis	3,10E-03	Alp,AR,ATP2C1,KIT,TNFSF11	5
Hereditary Disorder,Neurological Disease,Organismal Injury and Abnormalities	Autosomal dominant epilepsy	3,19E-03	CACNA1E,KCNB1,KCNC1,SCN2A	4
Cardiovascular Disease,Congenital Heart Anomaly,Developmental Disorder,Hereditary Disorder,Organismal Injury and Abnormalities,Respiratory Disease	Persistent truncus arteriosus	3,23E-03	JUN,PLXND1,SOX4	3
Lipid Metabolism,Molecular Transport,Small Molecule Biochemistry	Transport of bile salt	3,30E-03	NR1H4,taurochenodeoxycholate	2
Cancer,Organismal Injury and Abnormalities,Respiratory Disease	Non-small cell lung carcinoma	3,33E-03	ABCA12,ADGRG6,Akt,ANKS1B,AR,ARHGEF12,BCAR1,BEND4,CACNA1E,CASS4,CHEK1,CHL1,COL6A5,CPS1,FOXD2-AS1,GATA3,GEM,GPR158,GRIK2,GRM5,GRN,HS6ST1,KCTD8,KIT,LRRC6,MAP3K11,MYPN,NFATC4,PGBD2,PGF,PLPPR4,SATB2,SCN2A,SEMA3E,SLC4A10,SOX4,SRC (family),TG,TNFSF11,Vegf,VWDE	41
Cell Morphology,Nervous System Development and Function	Innervation	3,48E-03	Insulin,ITGA7,KLF7,Neurotrophin,NFATC4,NRP2,SEMA3F,SLC17A8	8
Cell-To-Cell Signaling and Interaction,Cellular Movement,Nervous System Development and Function	Contact repulsion of axons	3,48E-03	SEMA3E,SEMA3F	2
Cancer,Organismal Injury and Abnormalities	Neoplasia of cells	3,56E-03	AASS,ABCA12,Akt,Alp,ANKS1B,ANO4,AR,ARHGEF12,ATP10D,ATP2C1,BCAR1,CACNA1B,CACNA1E,Calcineurin protein(s),CARD9,Cdc42,CHEK1,CHL1,COL15A1,COL6A5,CPS1,DPP6,ENPP1,ERK1/2,EXOC4,FOXN2,GATA3,GEM,GPR158,GRIK2,GRM5,GRN,HS6ST1,IRX5,Jnk,JUN,KCND2,KCNH1,KCNIP1,KCTD8,KIF17,KIT,LPCAT2,LPIN1,LPIN2,MAP3K10,MAP3K11,NAGS,NFATC4,NFkB (complex),NHLRC3,NR1H4,NRP2,P38 MAPK,PGBD1,PGBD2,PGF,PITRM1,PLPPR4,PLXND1,SATB2,SCN2…	82
Cancer,Organismal Injury and Abnormalities	Intrathoracic organ tumor	3,58E-03	AASS,ABCA12,ADGRG6,Akt,ANKS1B,AR,ARHGEF12,ARL8A,BCAR1,BEND4,CACNA1B,CACNA1E,CASS4,CHEK1,CHL1,COL15A1,COL6A5,CPS1,DPP6,ENPP1,ERK1/2,FOXD2-AS1,GATA3,GEM,GPR158,GRIK2,GRM5,GRN,HMGCS2,HS6ST1,Jnk,JUN,KCNC1,KCND2,KCTD8,KIT,KLF7,LRRC6,MAP3K11,MYPN,NFATC4,NFkB (complex),P38 MAPK,PGBD1,PGBD2,PGF,PLPPR4,PWWP3B,SATB2,SCN2A,SEMA3E,SLC17A8,SLC4A10,SOX4,SRC (family),Tcf7,TECPR2,TG,TNFSF11,Vegf,VIRMA,VWDE	62
Skeletal and Muscular System Development and Function,Tissue Morphology	Quantity of trabecula	3,59E-03	MFAP2,SATB2,SIGLEC15,TNFSF11	4
Cell Morphology,Nervous System Development and Function	Innervation of tissue	3,60E-03	KLF7,NFATC4,NRP2,SEMA3F,SLC17A8	5
Cell Death and Survival	Apoptosis of DN1 cells	3,61E-03	Tcf7	1
Hereditary Disorder,Neurological Disease,Organismal Injury and Abnormalities,Skeletal and Muscular Disorders	Autosomal recessive spastic paraplegia type 49	3,61E-03	TECPR2	1
Connective Tissue Disorders,Developmental Disorder,Hereditary Disorder,Neurological Disease,Ophthalmic Disease,Organismal Injury and Abnormalities,Skeletal and Muscular Disorders	Hamamy syndrome	3,61E-03	IRX5	1
Cellular Development,Cellular Growth and Proliferation,Hematological System Development and Function,Lymphoid Tissue Structure and Development	Expansion of Tc17 cells	3,61E-03	Tcf7	1
Hereditary Disorder,Neurological Disease,Organismal Injury and Abnormalities,Psychological Disorders,Skeletal and Muscular Disorders	Stage I Huntington disease	3,61E-03	kynurenic acid	1
Cell Signaling,Small Molecule Biochemistry,Vitamin and Mineral Metabolism	Oscillation of Ca2+	3,64E-03	EXOC4,GRM5,TNFSF11,UTP,Vegf	5
Cancer,Hematological Disease,Immunological Disease,Organismal Injury and Abnormalities	Indolent non-Hodgkin lymphoma	3,66E-03	AASS,Calcineurin protein(s),COL6A5,IRX5,LPIN1,NHLRC3,SATB2,SEMA3E,SLC4A10,TNFSF11,VWDE,WWC3	12
Tissue Morphology	Remodeling of carotid artery	3,67E-03	ARHGEF12,PGF	2
Cell Morphology,Cellular Assembly and Organization,Cellular Development,Cellular Function and Maintenance,Cellular Growth and Proliferation,Nervous System Development and Function,Organ Morphology,Organismal Development,Tissue Development	Branching of hippocampal neurons	3,67E-03	Cdc42,GRN	2
Molecular Transport	Transport of monovalent inorganic cation	3,77E-03	DPP6,Insulin,KCNB1,KCNC1,KCND2,KCNH1,SCN2A,SLC4A10	8
Neurological Disease,Organismal Injury and Abnormalities	Cognitive impairment	3,83E-03	AR,ATP2C1,CACNA1B,CPS1,DPP6,Grik,GRIK2,GRM5,GRN,Insulin,IRX5,KCNB1,KCNH1,KIF17,LPIN2,NRN1,NRP2,SATB2,SCN2A,SOX4,TECPR2,Vegf	22
Cancer,Connective Tissue Disorders,Organismal Injury and Abnormalities	Connective tissue cancer	3,91E-03	Alp,AR,ATP2C1,CACNA1E,FOXD2-AS1,JUN,KIT,SATB2,TNFSF11,TRIM10	10
Cellular Development	Transition of cells	4,00E-03	AR,CHEK1,GATA3,TNFSF11	4
Cell Morphology,Cell-To-Cell Signaling and Interaction	Loss of focal adhesions	4,07E-03	BCAR1,SEMA3E	2
Cell Death and Survival,Neurological Disease,Organismal Injury and Abnormalities	Cell death of brain cells	4,08E-03	2-arachidonoylglycerol,Akt,AR,ATP2C1,CHL1,ERK1/2,GRM5,Insulin,Jnk,JUN,KCND2,kynurenic acid,MAP3K11,Neurotrophin,NFATC4,NFkB (complex),P38 MAPK	17
Cardiovascular System Development and Function,Tissue Morphology	Morphology of blood vessel	4,11E-03	COL15A1,ENPP1,ITGA7,JUN,LRRC6,MFAP2,NFATC4,PGF,PLXND1,SOX4,Vegf	11
Cell Death and Survival,Neurological Disease,Organismal Injury and Abnormalities	Cell death of cerebral cortex cells	4,17E-03	2-arachidonoylglycerol,Akt,AR,ATP2C1,ERK1/2,GRM5,Jnk,JUN,KCND2,kynurenic acid,MAP3K11,Neurotrophin,NFATC4,NFkB (complex),P38 MAPK	15
Cancer,Gastrointestinal Disease,Organismal Injury and Abnormalities	Gastroesophageal cancer	4,19E-03	AASS,ABCA12,ACTR6,Akt,ANKS1B,ANO4,AR,ATP10D,ATP2C1,BANK1,BEND4,CACNA1B,CACNA1E,CASS4,CHL1,COL15A1,COL6A5,CPS1,DPP6,DPYSL5,ESAM,FOXN2,GATA3,GEM,GRIK2,GRM5,IRX5,JUN,KCNB1,KCNC1,KCND2,KCNH1,KCNIP1,KIT,MAP3K11,MAPRE3,NFATC4,NR1H4,PGF,PHGDH,PLPPR4,PLXND1,SCN2A,SEMA3E,SLC17A8,TG,TNFSF11,TRIM15,Vegf,VIRMA,VWDE,WWC3,ZBED4	53
Cancer,Organismal Injury and Abnormalities,Respiratory Disease	Lung cancer	4,21E-03	AASS,ABCA12,ADGRG6,Akt,ANKS1B,AR,ARHGEF12,ARL8A,BCAR1,BEND4,CACNA1B,CACNA1E,CASS4,CHEK1,CHL1,COL15A1,COL6A5,CPS1,DPP6,ENPP1,FOXD2-AS1,GATA3,GEM,GPR158,GRIK2,GRM5,GRN,HMGCS2,HS6ST1,Jnk,JUN,KCNC1,KCND2,KCTD8,KIT,KLF7,LRRC6,MAP3K11,MYPN,NFATC4,NFkB (complex),PGBD1,PGBD2,PGF,PLPPR4,PWWP3B,SATB2,SCN2A,SEMA3E,SLC17A8,SLC4A10,SOX4,SRC (family),TECPR2,TG,TNFSF11,Vegf,VIRMA,VWDE	59
Cellular Development,Cellular Growth and Proliferation,Nervous System Development and Function,Tissue Development	Outgrowth of axons	4,24E-03	Cdc42,ERK1/2,KLF7,Neurotrophin,NFATC4,NRN1,SEMA3F	7
Cardiovascular Disease	Congestion of vasculature	4,34E-03	ABCA12,BCAR1,JUN	3
Cell-To-Cell Signaling and Interaction,Nervous System Development and Function	Long term synaptic depression of synapse	4,50E-03	2-arachidonoylglycerol,DPYSL5,ERK1/2,GRM5,KIF17,P38 MAPK	6
Amino Acid Metabolism,Cell Signaling	Urea cycle	4,60E-03	CPS1,NAGS	2
Cancer,Organismal Injury and Abnormalities	Grade 3-4 tumor	4,60E-03	AASS,ABCA12,ACTR6,ADGRG6,ANKS1B,ATP10D,ATP2C1,BANK1,BCAR1,CACNA1B,CACNA1E,CARD9,CASS4,CHL1,COL15A1,COL6A5,CPS1,DPYSL5,ENPP1,ESAM,EXOC4,FOXN2,GATA3,GEM,GRM5,GRN,ITGA7,KCNB1,KCNH1,KCNIP1,KIF17,KIT,KLHL28,LPCAT2,LPIN1,LPIN2,MAP3K10,MAP3K11,MYPN,NRP2,PGBD1,PGF,PHGDH,PITRM1,PLPPR4,PLXND1,PWWP3B,SATB2,SCN2A,SEMA3E,SEMA3F,SEMA4B,SIGLEC15,SLC4A7,SOX4,SPIC,TDRD9,TECPR2,TG,TNFSF11,TP53AIP1,Vegf,VIRMA,VWDE,…	67
Cellular Movement	Migration of tumor cell lines	4,64E-03	2-arachidonoylglycerol,Akt,AR,BCAR1,CCL1,Cdc42,ENPP1,ERK1/2,FOXD2-AS1,GATA3,GRN,Insulin,Jnk,JUN,KIT,MAP3K11,NFATC4,NFkB (complex),NR1H4,NRP2,P38 MAPK,PGF,SATB2,SEMA3E,SEMA3F,SRC (family),TNFSF11,UTP,Vegf	29
Cardiovascular Disease,Organismal Injury and Abnormalities	Vascular calcification	4,66E-03	Alp,AR,ENPP1,TNFSF11	4
Cancer,Organismal Injury and Abnormalities,Reproductive System Disease	Genital tumor	4,66E-03	2-arachidonoylglycerol,AASS,ABCA12,ACTR6,ADGRG6,Akt,Alp,ANKS1B,ANO4,AR,ARHGEF12,ATP10D,ATP2C1,BANK1,BCAR1,CACNA1B,CACNA1E,CACUL1,CASS4,CHEK1,CHL1,COL15A1,COL6A5,CPS1,DPP6,ENPP1,ERK1/2,EXOC4,FOXN2,GATA3,GEM,GLB1,GPR158,GRIK2,GRM5,GRN,HS6ST1,IL1,IRX5,ITGA7,JUN,KCNB1,KCNC1,KCND2,KCNH1,KCNIP1,KCTD8,KIF17,KIT,KLHL28,LPCAT2,LPIN2,MAP3K10,MAP3K11,MAPRE3,MYPN,NFkB (complex),NRN1,NRP2,PGBD1,PGBD2,PGF,PITR…	87
Cardiovascular System Development and Function,Cellular Movement	Migration of endothelial cells	4,80E-03	Akt,BCAR1,Cdc42,ERK1/2,ESAM,GATA3,GRN,IL1,Jnk,NRP2,P38 MAPK,PGF,PLXND1,SEMA3E,SRC (family),TG,Vegf,xylitol	18
Cardiovascular Disease,Hereditary Disorder,Organismal Injury and Abnormalities,Skeletal and Muscular Disorders	Familial hypertrophic cardiomyopathy type 22	4,81E-03	MYPN	1
Cardiovascular Disease,Hereditary Disorder,Organismal Injury and Abnormalities,Skeletal and Muscular Disorders	Familial restrictive cardiomyopathy type 4	4,81E-03	MYPN	1
Connective Tissue Disorders,Developmental Disorder,Hereditary Disorder,Neurological Disease,Organismal Injury and Abnormalities,Skeletal and Muscular Disorders	Lethal congenital contracture syndrome type 9	4,81E-03	ADGRG6	1
Hereditary Disorder,Neurological Disease,Organismal Injury and Abnormalities	Progressive myoclonic epilepsy type 7	4,81E-03	KCNC1	1
Nervous System Development and Function	Delay in initiation of remyelination of sciatic nerve	4,81E-03	ADGRG6	1
Cardiac Dilation,Cardiac Enlargement,Cardiovascular Disease,Cardiovascular System Development and Function,Hereditary Disorder,Organ Morphology,Organismal Development,Organismal Injury and Abnormalities,Skeletal and Muscular Disorders	Dilated cardiomyopathy type 1KK	4,81E-03	MYPN	1
Developmental Disorder,Hereditary Disorder,Organismal Injury and Abnormalities,Skeletal and Muscular Disorders	Nemaline myopathy type 11	4,81E-03	MYPN	1
Connective Tissue Development and Function,Connective Tissue Disorders,Organismal Development,Organismal Injury and Abnormalities,Skeletal and Muscular Disorders,Skeletal and Muscular System Development and Function,Tissue Development	Abnormal morphology of skull	4,92E-03	GATA3,LRRC6,NFATC4,SATB2,SLC4A7,SOX4,TNFSF11	7
Cellular Development,Cellular Growth and Proliferation,Hematological System Development and Function,Lymphoid Tissue Structure and Development	Frequency of natural killer cells	4,93E-03	GATA3,Tcf7	2
Cardiovascular System Development and Function,Cellular Movement	Chemotaxis of endothelial cells	4,95E-03	CCL1,PLXND1,SEMA3E,TNFSF11,Vegf	5
Lipid Metabolism,Small Molecule Biochemistry	Metabolism of triacylglycerol	4,97E-03	CPS1,Insulin,LPIN1,LPIN2,myristic acid,NR1H4	6
Neurological Disease	Abnormality of peripheral nervous system	4,98E-03	ADGRG6,CACNA1B,JUN,KLF7,Neurotrophin,NFATC4,SEMA3F,SLC17A8,SLC4A7	9
Cell Morphology,Connective Tissue Development and Function	Morphology of fibroblast cell lines	5,13E-03	Akt,Cdc42,ENPP1,GEM,JUN,NRN1	6
Cellular Movement	Cell movement of brain cells	5,16E-03	Akt,Cdc42,CHL1,KIT,NRP2,P38 MAPK,SEMA3F,Vegf	8
Cell-To-Cell Signaling and Interaction,Cellular Assembly and Organization,Cellular Movement,Nervous System Development and Function	Chemorepulsion of axons	5,27E-03	NRP2,Sema3,SEMA3F	3
Embryonic Development,Nervous System Development and Function,Organ Development,Organismal Development,Tissue Development	Formation of anterior commissure	5,27E-03	NRP2,TG	2
Connective Tissue Development and Function,Skeletal and Muscular System Development and Function,Tissue Development	Volume of bone	5,27E-03	AR,Cdc42,MFAP2,NFkB (complex),SATB2,SIGLEC15,TNFSF11	7
Organismal Injury and Abnormalities	Pelvic pain	5,39E-03	AR,CACNA1B,GRM5	3
Cancer,Organismal Injury and Abnormalities,Respiratory Disease	Bronchiolo-alveolar adenocarcinoma	5,51E-03	ABCA12,ADGRG6,ANKS1B,COL6A5,MYPN	5
Molecular Transport	Transport of metal	5,56E-03	ATP2C1,CACNA1B,CACNA1E,DPP6,ERK1/2,IL1,Insulin,KCNB1,KCNC1,KCND2,KCNH1,NFkB (complex),SCN2A,SPIC,TG	15
Cancer,Organismal Injury and Abnormalities,Respiratory Disease	Lung tumor	5,70E-03	AASS,ABCA12,ADGRG6,Akt,ANKS1B,AR,ARHGEF12,ARL8A,BCAR1,BEND4,CACNA1B,CACNA1E,CASS4,CHEK1,CHL1,COL15A1,COL6A5,CPS1,DPP6,ENPP1,ERK1/2,FOXD2-AS1,GATA3,GEM,GPR158,GRIK2,GRM5,GRN,HMGCS2,HS6ST1,Jnk,JUN,KCNC1,KCND2,KCTD8,KIT,KLF7,LRRC6,MAP3K11,MYPN,NFATC4,NFkB (complex),P38 MAPK,PGBD1,PGBD2,PGF,PLPPR4,PWWP3B,SATB2,SCN2A,SEMA3E,SLC17A8,SLC4A10,SOX4,SRC (family),TECPR2,TG,TNFSF11,Vegf,VIRMA,VWDE	61
Cancer,Gastrointestinal Disease,Organismal Injury and Abnormalities	Hyperplasia of intestine	5,86E-03	GATA3,JUN,KIT	3
Cell-To-Cell Signaling and Interaction,Nervous System Development and Function	Synaptic transmission	5,95E-03	2-arachidonoylglycerol,ANKS1B,CACNA1B,DPP6,EXOC4,Grik,GRIK2,GRM5,Insulin,KCND2,KIF17,kynurenic acid,SRC (family)	13
Cellular Function and Maintenance,Endocrine System Development and Function,Endocrine System Disorders,Gastrointestinal Disease,Organ Development,Organismal Injury and Abnormalities	Function of beta islet cells	5,97E-03	CACNA1E,GEM,NR1H4	3
Neurological Disease	Degeneration of peripheral nervous system	5,97E-03	JUN,Neurotrophin,SLC17A8,SLC4A7	4
Cellular Development	Delay in initiation of differentiation of neuroblastoma cell lines	6,01E-03	ATP2C1	1
Embryonic Development,Nervous System Development and Function,Organ Morphology,Organismal Development,Tissue Morphology	Thickness of external granular layer	6,01E-03	GLB1	1
Dermatological Diseases and Conditions,Developmental Disorder,Hereditary Disorder,Organismal Injury and Abnormalities	Autosomal recessive congenital ichthyosis type 4A	6,01E-03	ABCA12	1
Connective Tissue Disorders,Developmental Disorder,Hematological Disease,Hereditary Disorder,Metabolic Disease,Nutritional Disease,Organismal Injury and Abnormalities,Skeletal and Muscular Disorders	Autosomal recessive hypophosphatemic rickets type 2	6,01E-03	ENPP1	1
Connective Tissue Disorders,Developmental Disorder,Digestive System Development and Function,Gastrointestinal Disease,Organismal Development,Organismal Injury and Abnormalities,Skeletal and Muscular Disorders	Abnormal morphology of everted lip	6,01E-03	ABCA12	1
Cellular Assembly and Organization,Cellular Function and Maintenance,Nervous System Development and Function,Tissue Development	Organization of mossy fibers	6,01E-03	CHL1	1
Dermatological Diseases and Conditions,Developmental Disorder,Hereditary Disorder,Organismal Injury and Abnormalities	Autosomal recessive harlequin ichthyosis	6,01E-03	ABCA12	1
Developmental Disorder,Hereditary Disorder,Metabolic Disease,Neurological Disease,Organismal Injury and Abnormalities	GM1 gangliosidosis type 3	6,01E-03	GLB1	1
Developmental Disorder,Neurological Disease,Organismal Injury and Abnormalities	Hypoplasia of ganglionic eminences	6,01E-03	PHGDH	1
Cardiac Arrythmia,Cardiovascular Disease,Hereditary Disorder,Organismal Injury and Abnormalities,Skeletal and Muscular Disorders	Paroxysmal familial ventricular fibrillation type 2	6,01E-03	DPP6	1
Hereditary Disorder,Metabolic Disease,Organismal Injury and Abnormalities	Mitochondrial HMG-CoA synthase deficiency	6,01E-03	HMGCS2	1
Cardiovascular Disease,Connective Tissue Disorders,Dermatological Diseases and Conditions,Developmental Disorder,Hematological Disease,Hereditary Disorder,Infectious Diseases,Inflammatory Disease,Organismal Injury and Abnormalities,Skeletal and Muscular Disorders	Majeed syndrome	6,01E-03	LPIN2	1
Developmental Disorder,Hereditary Disorder,Neurological Disease,Organismal Injury and Abnormalities	Chromosome 2q32-q33 deletion syndrome	6,01E-03	SATB2	1
Organismal Injury and Abnormalities,Tissue Morphology	Loss of lamellar epidermal permeability barrier	6,01E-03	ABCA12	1
Developmental Disorder,Neurological Disease,Organismal Injury and Abnormalities	Hypoplasia of diencephalon	6,01E-03	PHGDH	1
Cellular Development,Nervous System Development and Function,Tissue Development	Delay in initiation of differentiation of hippocampal neurons	6,01E-03	ATP2C1	1
Cell-To-Cell Signaling and Interaction,Cellular Growth and Proliferation,Endocrine System Development and Function	Hyperexcitation of chromaffin cells	6,01E-03	KCNH1	1
Hereditary Disorder,Metabolic Disease,Organismal Injury and Abnormalities	Phosphoglycerate dehydrogenase deficiency	6,01E-03	PHGDH	1
Developmental Disorder,Hematological Disease,Hereditary Disorder,Metabolic Disease,Organismal Injury and Abnormalities	Alpha-aminoadipic semialdehyde deficiency	6,01E-03	AASS	1
Connective Tissue Development and Function,Connective Tissue Disorders,Organ Morphology,Organismal Injury and Abnormalities,Skeletal and Muscular Disorders,Skeletal and Muscular System Development and Function,Tissue Development	Abnormal morphology of hyoid bone body	6,01E-03	SATB2	1
Developmental Disorder,Hereditary Disorder,Neurological Disease,Organismal Injury and Abnormalities	Temple-Baraitser syndrome	6,01E-03	KCNH1	1
Cellular Assembly and Organization,Cellular Function and Maintenance	Formation of VLDL transport vesicle	6,01E-03	myristic acid	1
Lipid Metabolism,Small Molecule Biochemistry	Processing of glucosylceramide	6,01E-03	ABCA12	1
Cardiovascular Disease,Hereditary Disorder,Organismal Injury and Abnormalities	Generalized arterial calcification of infancy type 1	6,01E-03	ENPP1	1
Developmental Disorder,Hereditary Disorder,Organismal Injury and Abnormalities	Neu-Laxova syndrome type 1	6,01E-03	PHGDH	1
Developmental Disorder,Endocrine System Disorders,Hereditary Disorder,Neurological Disease,Organismal Injury and Abnormalities,Reproductive System Disease,Respiratory Disease	Susceptibility to hypogonadotropic hypogonadism 15 with anosmia	6,01E-03	HS6ST1	1
Developmental Disorder,Hereditary Disorder,Neurological Disease,Organismal Injury and Abnormalities	Autosomal dominant mental retardation type 33	6,01E-03	DPP6	1
Cardiovascular Disease,Organismal Injury and Abnormalities	Occlusion of common carotid artery	6,01E-03	MFAP2	1
Cardiovascular Disease,Developmental Disorder,Hereditary Disorder,Metabolic Disease,Neurological Disease,Organismal Injury and Abnormalities	GM1-gangliosidosis with cardiac involvement type I	6,01E-03	GLB1	1
Cellular Movement,Immune Cell Trafficking	Transmigration of splenocytes	6,01E-03	UTP	1
Cell-To-Cell Signaling and Interaction	Adhesion of intestinal cell lines	6,01E-03	UTP	1
Cardiac Arteriopathy,Cardiovascular Disease,Organismal Injury and Abnormalities	Medial coronary sclerosis of infancy	6,01E-03	ENPP1	1
Cellular Movement	Transepithelial migration of leukemia cell lines	6,01E-03	UTP	1
Connective Tissue Disorders,Developmental Disorder,Hereditary Disorder,Metabolic Disease,Organismal Injury and Abnormalities,Skeletal and Muscular Disorders	Mucopolysaccharidosis type IVB	6,01E-03	GLB1	1
Embryonic Development,Tissue Morphology	Opening of neural tube	6,01E-03	ATP2C1	1
Developmental Disorder,Hereditary Disorder,Metabolic Disease,Neurological Disease,Organismal Injury and Abnormalities	Autosomal recessive GM1 gangliosidosis type 2	6,01E-03	GLB1	1
Lipid Metabolism,Molecular Transport,Nucleic Acid Metabolism,Small Molecule Biochemistry	Quantity of myristoyl-coenzyme A	6,01E-03	myristic acid	1
Cellular Development,Cellular Growth and Proliferation,Embryonic Development,Organismal Development,Tissue Morphology	Quantity of globoid cells	6,01E-03	GLB1	1
Dermatological Diseases and Conditions,Hereditary Disorder,Organismal Injury and Abnormalities	Cole disease	6,01E-03	ENPP1	1
Lipid Metabolism,Molecular Transport,Small Molecule Biochemistry	Accumulation of asialo GM1 ganglioside	6,01E-03	GLB1	1
Dermatological Diseases and Conditions,Hereditary Disorder,Organismal Injury and Abnormalities	Autosomal dominant Hailey-Hailey disease	6,01E-03	ATP2C1	1
Auditory Disease,Hereditary Disorder,Neurological Disease,Organismal Injury and Abnormalities	Autosomal dominant deafness type 25	6,01E-03	SLC17A8	1
Carbohydrate Metabolism,Molecular Transport,Small Molecule Biochemistry	Accumulation of keratan sulfate	6,01E-03	GLB1	1
Cellular Compromise,Organ Morphology,Organismal Injury and Abnormalities,Tissue Morphology	Destruction of photoreceptors	6,01E-03	GLB1	1
Lipid Metabolism,Molecular Transport,Small Molecule Biochemistry	Accumulation of ganglioside GD1a	6,01E-03	GLB1	1
Small Molecule Biochemistry	Binding of albuterol	6,01E-03	UTP	1
Neurological Disease	Mechanical hypersensitivity	6,08E-03	GRM5,Jnk,KCNIP1,SLC17A8	4
Immunological Disease,Inflammatory Disease,Inflammatory Response,Neurological Disease,Organismal Injury and Abnormalities	Chronic phase experimental autoimmune encephalomyelitis	6,10E-03	kynurenic acid,myristic acid	2
Cellular Movement,Embryonic Development	Migration of embryonic cells	6,10E-03	2-arachidonoylglycerol,BCAR1,Jnk,NRP2,PGF,SEMA3F,Vegf	7
Cardiovascular System Development and Function,Organismal Development	Vasculogenesis	6,14E-03	Akt,AR,CCL1,COL15A1,ERK1/2,ESAM,GEM,GRN,HS6ST1,IL1,Insulin,ITGA7,Jnk,JUN,KIT,KLF7,LRRC6,NFATC4,NFkB (complex),NRP2,P38 MAPK,PGF,PLXND1,SEMA3E,SEMA3F,SRC (family),TNFSF11,Vegf,VIRMA	29
Cancer,Neurological Disease,Organismal Injury and Abnormalities	Grade 3-4 glioma cancer	6,15E-03	AASS,ABCA12,ACTR6,ADGRG6,ANKS1B,ATP10D,ATP2C1,BANK1,BCAR1,CACNA1B,CACNA1E,CARD9,CASS4,CHL1,COL15A1,COL6A5,CPS1,DPYSL5,ENPP1,ESAM,EXOC4,FOXN2,GATA3,GEM,GRM5,GRN,ITGA7,KCNB1,KCNH1,KCNIP1,KIF17,KIT,KLHL28,LPCAT2,LPIN1,LPIN2,MAP3K10,MAP3K11,MYPN,NRP2,PGBD1,PGF,PHGDH,PITRM1,PLPPR4,PLXND1,PWWP3B,SATB2,SCN2A,SEMA3E,SEMA3F,SEMA4B,SIGLEC15,SLC4A7,SOX4,SPIC,TDRD9,TECPR2,TG,TP53AIP1,VIRMA,VWDE,WWC3,ZKSCAN3,…	65
Cardiovascular System Development and Function,Embryonic Development,Organ Development,Organismal Development,Tissue Development	Cardiogenesis	6,18E-03	Akt,AR,BCAR1,Calcineurin protein(s),Cdc42,ERK1/2,GATA3,JUN,KIT,KLF7,MYPN,Neurotrophin,NFATC4,NRP2,P38 MAPK,PGF,PLXND1,SOX4,UTP,Vegf	20
Cell Cycle,Gene Expression	Binding of AP1 consensus site	6,18E-03	AR,JUN,NR1H4,TNFSF11	4
Lipid Metabolism,Small Molecule Biochemistry	Synthesis of triacylglycerol	6,18E-03	LPIN1,LPIN2,myristic acid,NR1H4	4
Cancer,Gastrointestinal Disease,Organismal Injury and Abnormalities,Respiratory Disease	Pharyngeal cancer	6,21E-03	Akt,AR,ATP10D,CACNA1B,COL15A1,FOXN2,ITGA7,JUN,KIT,TECPR2,Vegf,WWC3	12
Carbohydrate Metabolism,Lipid Metabolism,Small Molecule Biochemistry	Synthesis of phosphatidylethanolamine	6,22E-03	LPIN1,LPIN2	2
Hereditary Disorder,Neurological Disease,Organismal Injury and Abnormalities	Autosomal dominant encephalopathy	6,22E-03	CACNA1E,DPP6,GRN,KCNB1,KCNC1,KCNH1,SATB2,SCN2A,SOX4	9
Cellular Movement,Nervous System Development and Function	Migration of neurons	6,23E-03	2-arachidonoylglycerol,Akt,Cdc42,CHL1,Dclk1,GATA3,KIT,Neurotrophin,NRP2,P38 MAPK,SATB2,Vegf	12
Developmental Disorder,Endocrine System Disorders,Neurological Disease,Organismal Injury and Abnormalities,Reproductive System Disease	Hypogonadotropic hypogonadism	6,30E-03	AR,HS6ST1,SEMA3E	3
Connective Tissue Development and Function,Skeletal and Muscular System Development and Function,Tissue Development	Chondrogenesis	6,30E-03	Calcineurin protein(s),ENPP1,GRN,NFkB (complex),SOX4	5
Cancer,Neurological Disease,Organismal Injury and Abnormalities	Grade 3-4 glioma	6,33E-03	AASS,ABCA12,ACTR6,ADGRG6,ANKS1B,ATP10D,ATP2C1,BANK1,BCAR1,CACNA1B,CACNA1E,CARD9,CASS4,CHL1,COL15A1,COL6A5,CPS1,DPYSL5,ENPP1,ESAM,EXOC4,FOXN2,GATA3,GEM,GRM5,GRN,ITGA7,KCNB1,KCNH1,KCNIP1,KIF17,KIT,KLHL28,LPCAT2,LPIN1,LPIN2,MAP3K10,MAP3K11,MYPN,NRP2,PGBD1,PGF,PHGDH,PITRM1,PLPPR4,PLXND1,PWWP3B,SATB2,SCN2A,SEMA3E,SEMA3F,SEMA4B,SIGLEC15,SLC4A7,SOX4,SPIC,TDRD9,TECPR2,TG,TP53AIP1,Vegf,VIRMA,VWDE,WWC3,ZKS…	66
Cell Death and Survival,Neurological Disease,Organismal Injury and Abnormalities	Apoptosis of hippocampal neurons	6,36E-03	2-arachidonoylglycerol,Akt,ATP2C1,KCND2	4
Nervous System Development and Function,Neurological Disease,Organ Morphology,Organismal Development,Organismal Injury and Abnormalities	Abnormal morphology of brain	6,37E-03	Calcineurin protein(s),CHL1,GATA3,GLB1,GRIK2,GRN,JUN,KLF7,LRRC6,PHGDH,SCN2A,SEMA3F,SLC4A10	13
Cell Death and Survival	Cell death of brain	6,53E-03	2-arachidonoylglycerol,Akt,AR,ATP2C1,CHL1,ERK1/2,glutamate receptor,GRM5,Insulin,Jnk,JUN,KCND2,kynurenic acid,MAP3K11,Neurotrophin,NFATC4,NFkB (complex),P38 MAPK	18
Cellular Development,Connective Tissue Development and Function,Skeletal and Muscular System Development and Function,Tissue Development	Differentiation of osteoclast-like cells	6,73E-03	JUN,TNFSF11	2
Cancer,Gastrointestinal Disease,Organismal Injury and Abnormalities	Upper gastrointestinal carcinoma	6,73E-03	AASS,ABCA12,ACTR6,ANKS1B,ANO4,AR,ATP10D,ATP2C1,BANK1,BEND4,CACNA1B,CACNA1E,CASS4,CHL1,COL15A1,COL6A5,CPS1,DPP6,DPYSL5,ESAM,FOXN2,GATA3,GEM,GRIK2,GRM5,GRN,IRX5,ITGA7,JUN,KCNB1,KCNC1,KCND2,KCNH1,KCNIP1,KIT,LPIN2,MAP3K11,MAPRE3,NFATC4,NR1H4,PGF,PHGDH,PLPPR4,PLXND1,SATB2,SCN2A,SEMA3E,SLC17A8,TECPR2,TG,TRIM15,Vegf,VIRMA,VWDE,WWC3,ZBED4,ZCCHC7	57
Cell Morphology,Nervous System Development and Function,Tissue Morphology	Morphology of dendrites	6,76E-03	AR,DPYSL5,GRM5,Neurotrophin,NRN1,NRP2	6
Organismal Development,Organismal Injury and Abnormalities	Abnormal morphology of head	6,79E-03	ABCA12,Calcineurin protein(s),CHL1,GATA3,GLB1,GRIK2,GRN,HS6ST1,JUN,KLF7,LRRC6,NFATC4,PHGDH,SATB2,SCN2A,SEMA3F,SLC17A8,SLC4A10,SLC4A7,SOX4,TNFSF11	21
Hematological Disease,Metabolic Disease,Organismal Injury and Abnormalities	Acidemia	6,86E-03	AASS,CPS1	2
Cell Morphology,Cellular Movement,Nervous System Development and Function	Innervation of neurons	6,88E-03	KLF7,NFATC4,NRP2,SLC17A8	4
Cell Signaling,Post-Translational Modification	Activation of JUN kinase	6,94E-03	MAP3K10,MAP3K11,TNFSF11	3
Cell Cycle,Connective Tissue Development and Function	G1/S phase transition of fibroblasts	6,99E-03	Cdc42,JUN	2
Cancer,Organismal Injury and Abnormalities	Metastatic unresectable malignant connective or soft tissue neoplasm	6,99E-03	KIT,TNFSF11	2
Neurological Disease,Organismal Injury and Abnormalities	Generalized convulsive epilepsy	7,07E-03	CACNA1B,CACNA1E,KCNB1,SCN2A	4
Cancer,Organismal Injury and Abnormalities	Lymphoreticular neoplasm	7,16E-03	AASS,ABCA12,Akt,ANKS1B,ANO4,CACNA1E,Calcineurin protein(s),CARD9,Cdc42,CHEK1,CHL1,COL15A1,COL6A5,ERK1/2,EXOC4,FOXN2,GATA3,GPR158,GRIK2,GRN,IRX5,Jnk,JUN,KCNH1,KIF17,KIT,LPCAT2,LPIN1,NAGS,NFATC4,NFkB (complex),NHLRC3,NRP2,PGBD2,PGF,PLPPR4,SATB2,SCN2A,SEMA3E,SLC4A10,SOX4,SRC (family),Tcf7,TG,TNFSF11,tryptase,Vegf,VWDE,WWC3	49
Hereditary Disorder,Organismal Injury and Abnormalities,Renal and Urological Disease,Skeletal and Muscular Disorders	Autosomal recessive acute recurrent myoglobinuria	7,21E-03	LPIN1	1
Cardiovascular System Development and Function	Concentration of blood vessel	7,21E-03	SEMA3F	1
Cell-To-Cell Signaling and Interaction,Hematological System Development and Function	Conjugation of bone marrow-derived dendritic cells	7,21E-03	SEMA3E	1
Hematological Disease,Immunological Disease,Organismal Injury and Abnormalities	Acquired hemophagocytic lymphohistiocytosis	7,21E-03	SPIC	1
Cancer,Gastrointestinal Disease,Hepatic System Disease,Hepatocellular carcinoma,Liver Hyperplasia/Hyperproliferation,Organismal Injury and Abnormalities	Recurrence of hepatocellular carcinoma	8,41E-03	SOX4	1
Cardiovascular Disease,Hereditary Disorder,Organismal Injury and Abnormalities,Pulmonary Hypertension,Respiratory Disease	Susceptibility to neonatal pulmonary hypertension	8,41E-03	CPS1	1
Biliary Hyperplasia,Cardiovascular System Development and Function,Digestive System Development and Function,Gastrointestinal Disease,Hepatic System Disease,Liver Proliferation,Organismal Injury and Abnormalities	Proliferation of bile ductule	1,08E-02	NR1H4	1
Gastrointestinal Disease,Hepatic System Disease,Hereditary Disorder,Liver Cholestasis,Organismal Injury and Abnormalities	Progressive familial intrahepatic cholestasis type 5	1,08E-02	NR1H4	1
Cell Death and Survival,Gastrointestinal Disease,Hepatic System Disease,Liver Necrosis/Cell Death,Organismal Injury and Abnormalities	Apoptosis of hepatoblasts	1,20E-02	JUN	1
Digestive System Development and Function,Gastrointestinal Disease,Hepatic System Development and Function,Hepatic System Disease,Liver Enlargement,Organ Morphology,Organismal Development,Organismal Injury and Abnormalities	Severe hepatomegaly	2,03E-02	NR1H4	1
Cardiac Dysfunction,Cardiovascular Disease,Heart Failure,Organismal Injury and Abnormalities	New York Heart Association class III-IV systolic heart failure	2,85E-02	AR	1
Cell Death and Survival,Gastrointestinal Disease,Hepatic System Disease,Liver Necrosis/Cell Death,Organismal Injury and Abnormalities	Focal necrosis of liver cells	3,55E-02	NR1H4	1
Cardiac Arrythmia,Cardiovascular Disease,Organismal Injury and Abnormalities,Skeletal and Muscular Disorders	Idiopathic ventricular fibrillation	3,67E-02	DPP6	1
Cardiac Dilation,Cardiac Enlargement,Cardiovascular Disease,Cardiovascular System Development and Function,Organ Morphology,Organismal Development,Organismal Injury and Abnormalities,Skeletal and Muscular Disorders	Nonischemic dilated cardiomyopathy	3,79E-02	AR	1
Digestive System Development and Function,Gastrointestinal Disease,Hepatic System Development and Function,Hepatic System Disease,Inflammatory Disease,Inflammatory Response,Liver Inflammation/Hepatitis,Liver Steatosis,Metabolic Disease,Organ Development,Organismal Injury and Abnormalities	Steatohepatitis	4,05E-02	Alp,JUN,LPIN1,NR1H4	4
Cancer,Gastrointestinal Disease,Hepatic System Disease,Liver Hyperplasia/Hyperproliferation,Organismal Injury and Abnormalities	Early stage liver cancer	4,13E-02	JUN	1
Cardiovascular Disease,Heart Failure,Organismal Injury and Abnormalities	Stable chronic heart failure	4,36E-02	AR	1
Cell Death and Survival,Renal and Urological System Development and Function,Renal Necrosis/Cell Death	Cell survival of kidney cell lines	4,59E-02	NR1H4	1
Gastrointestinal Disease,Hepatic System Disease,Liver Cholestasis,Organismal Injury and Abnormalities,Reproductive System Disease	Intrahepatic cholestasis of pregnancy	4,71E-02	taurochenodeoxycholate	1
Cardiac Arrythmia,Cardiovascular Disease,Hereditary Disorder,Metabolic Disease,Organismal Injury and Abnormalities	Hereditary Wolff-Parkinson-White syndrome	5,15E-02	CACNA1E,DPP6	2
Cardiovascular Disease,Organismal Injury and Abnormalities,Pulmonary Hypertension,Respiratory Disease	Pulmonary Hypertension	5,49E-02	AR,ATP2C1,CPS1,KIT	4
Gastrointestinal Disease,Hepatic System Disease,Hereditary Disorder,Liver Cholestasis,Organismal Injury and Abnormalities	Progressive familial intrahepatic cholestasis type 2	5,51E-02	NR1H4	1
Cardiac Dysfunction,Cardiovascular Disease,Hereditary Disorder,Organismal Injury and Abnormalities,Skeletal and Muscular Disorders	Familial isolated autosomal dominant noncompaction of left ventricular myocardium	5,74E-02	MYPN	1
Gastrointestinal Disease,Hepatic System Disease,Liver Cholestasis	Cholestasis	5,92E-02	Alp,CACNA1B,ERK1/2,IL1,NR1H4,P38 MAPK,taurochenodeoxycholate	7
Increased Levels of Alkaline Phosphatase	Increased localization of alkaline phosphatase	6,53E-02	TNFSF11	1
Lipid Metabolism,Liver Cholestasis,Molecular Transport,Small Molecule Biochemistry	Accumulation of bile acid	6,53E-02	NR1H4	1
Gastrointestinal Disease,Hepatic System Disease,Liver Cirrhosis,Liver Fibrosis,Organismal Injury and Abnormalities	Compensated cirrhosis	7,09E-02	NR1H4	1
Biliary Hyperplasia,Hepatic System Development and Function,Liver Cholestasis,Organismal Functions	Flow of bile	7,43E-02	NR1H4	1
Cardiovascular Disease,Heart Failure,Organismal Injury and Abnormalities	Acute heart failure	7,59E-02	AR,DPP6	2
Cancer,Gastrointestinal Disease,Hepatic System Disease,Hepatocellular Peroxisome Proliferation,Liver Hyperplasia/Hyperproliferation,Organismal Injury and Abnormalities	Formation of hepatocellular adenoma	7,65E-02	NR1H4	1
Kidney Failure,Organismal Injury and Abnormalities,Renal and Urological Disease	Stage V chronic kidney disease	7,99E-02	ATP2C1	1
Cardiac Dysfunction,Cardiovascular Disease,Heart Failure,Organismal Injury and Abnormalities	Diastolic heart failure	8,43E-02	AR	1
Cardiac Arrythmia,Cardiovascular Disease,Hereditary Disorder,Organismal Injury and Abnormalities,Skeletal and Muscular Disorders	Paroxysmal familial ventricular fibrillation type 1	8,87E-02	DPP6	1
Kidney Failure,Organismal Injury and Abnormalities,Renal and Urological Disease	End-stage chronic kidney disease	9,31E-02	ATP2C1	1
Gastrointestinal Disease,Hepatic System Disease,Liver Steatosis,Metabolic Disease,Organismal Injury and Abnormalities	Severe hepatic steatosis	9,31E-02	AR	1
Kidney Failure,Organismal Injury and Abnormalities,Renal and Urological Disease	End-stage renal failure	9,31E-02	ATP2C1	1
Kidney Failure,Organismal Injury and Abnormalities,Renal and Urological Disease	Severe acute renal failure	9,31E-02	ATP2C1	1
Lipid Metabolism,Liver Cholestasis,Molecular Transport,Small Molecule Biochemistry	Secretion of bile acid	9,96E-02	NR1H4	1
Cancer,Gastrointestinal Disease,Hepatic System Disease,Hepatocellular carcinoma,Liver Hyperplasia/Hyperproliferation,Organismal Injury and Abnormalities	BCLC stage C primary hepatocellular carcinoma	1,04E-01	KIT	1
Cancer,Gastrointestinal Disease,Hepatic System Disease,Hepatocellular carcinoma,Liver Hyperplasia/Hyperproliferation,Organismal Injury and Abnormalities	Local hepatocellular carcinoma	1,04E-01	KIT	1
Cancer,Gastrointestinal Disease,Hepatic System Disease,Hepatocellular carcinoma,Liver Hyperplasia/Hyperproliferation,Organismal Injury and Abnormalities	BCLC stage B primary hepatocellular carcinoma	1,04E-01	KIT	1
Cancer,Gastrointestinal Disease,Hepatic System Disease,Hepatocellular carcinoma,Liver Hyperplasia/Hyperproliferation,Organismal Injury and Abnormalities,Tissue Morphology,Tumor Morphology	Size of hepatocellular carcinoma	1,05E-01	JUN	1
Cardiac Arteriopathy,Cardiovascular Disease,Organismal Injury and Abnormalities	Disorder of coronary artery	1,08E-01	2-arachidonoylglycerol,AR,ATP2C1,CACNA1E,ENPP1,SOX4,Vegf	7
Cardiovascular Disease,Heart Failure,Organismal Injury and Abnormalities,Organismal Survival	Sudden cardiac death	1,09E-01	DPP6	1
Cancer,Gastrointestinal Disease,Hepatic System Disease,Hepatocellular carcinoma,Liver Hyperplasia/Hyperproliferation,Organismal Injury and Abnormalities	Intermediate disease stage hepatocellular carcinoma	1,13E-01	KIT	1
Cancer,Gastrointestinal Disease,Hepatic System Disease,Hepatocellular carcinoma,Liver Hyperplasia/Hyperproliferation,Organismal Injury and Abnormalities	Inoperable hepatocellular carcinoma	1,16E-01	KIT	1
Cellular Compromise,Glomerular Injury,Organismal Injury and Abnormalities,Renal and Urological Disease,Renal Damage	Injury of podocytes	1,16E-01	GRN	1
Gastrointestinal Disease,Hepatic System Disease,Liver Cholestasis,Organismal Injury and Abnormalities	Intrahepatic cholestasis	1,20E-01	NR1H4,taurochenodeoxycholate	2
Cancer,Gastrointestinal Disease,Hepatic System Disease,Hepatocellular carcinoma,Liver Hyperplasia/Hyperproliferation,Organismal Injury and Abnormalities,Tumor Morphology	Progression of hepatocellular carcinoma	1,40E-01	AR,NFkB (complex)	2
Cancer,Gastrointestinal Disease,Hepatic System Disease,Liver Hyperplasia/Hyperproliferation,Organismal Injury and Abnormalities	Symptomatic stage iodine-refractory liver metastasis	1,41E-01	KIT	1
Cardiac Arteriopathy,Cardiovascular Disease,Cardiovascular System Development and Function,Organ Morphology,Organismal Development,Organismal Injury and Abnormalities,Tissue Morphology	Abnormal morphology of coronary artery	1,41E-01	SOX4	1
Cancer,Gastrointestinal Disease,Hepatic System Disease,Hepatocellular carcinoma,Liver Hyperplasia/Hyperproliferation,Organismal Injury and Abnormalities	Child-Pugh class A primary hepatocellular carcinoma	1,41E-01	KIT	1
Increased Levels of Bilirubin	Increased Levels of Bilirubin	1,45E-01	NR1H4	1
Increased Levels of Potassium,Molecular Transport	Increased excretion of K+	1,45E-01	GRN	1
Cancer,Gastrointestinal Disease,Hepatic System Disease,Hepatocellular carcinoma,Liver Hyperplasia/Hyperproliferation,Organismal Injury and Abnormalities	Locally advanced hepatocellular carcinoma	1,46E-01	KIT,Vegf	2
Cancer,Gastrointestinal Disease,Hepatic System Disease,Hepatocellular carcinoma,Liver Hyperplasia/Hyperproliferation,Organismal Injury and Abnormalities	BCLC stage B advanced hepatocellular carcinoma	1,49E-01	KIT	1
Cardiac Proliferation,Cardiovascular System Development and Function,Cellular Development,Cellular Growth and Proliferation,Embryonic Development,Organ Development,Organismal Development,Skeletal and Muscular System Development and Function,Tissue Development	Proliferation of ventricular myocytes	1,51E-01	ERK1/2,UTP	2
Cardiovascular Disease,Heart Failure,Organismal Injury and Abnormalities,Renal and Urological Disease	Cardiorenal syndrome	1,51E-01	AR	1
Cardiovascular Disease,Organismal Injury and Abnormalities,Pulmonary Hypertension,Respiratory Disease	Pulmonary hypertensive arterial disease	1,55E-01	AR,KIT	2
Glutathione Depletion In Liver,Liver Fibrosis	Production of reactive oxygen species in liver	1,58E-01	2-arachidonoylglycerol,Insulin,NFkB (complex)	3
Cancer,Gastrointestinal Disease,Hepatic System Disease,Liver Hyperplasia/Hyperproliferation,Organismal Injury and Abnormalities	Liver metastasis	1,59E-01	KIT,PGF,Vegf	3
Cancer,Gastrointestinal Disease,Hepatic System Disease,Hepatocellular carcinoma,Liver Hyperplasia/Hyperproliferation,Organismal Injury and Abnormalities	BCLC stage C advanced hepatocellular carcinoma	1,63E-01	KIT	1
Cardiac Dilation,Cardiac Enlargement,Cardiovascular Disease,Cardiovascular System Development and Function,Hereditary Disorder,Organ Morphology,Organismal Development,Organismal Injury and Abnormalities,Skeletal and Muscular Disorders	Dilated cardiomyopathy 1A	1,67E-01	MYPN	1
Cardiovascular Disease,Congenital Heart Anomaly,Developmental Disorder,Organismal Injury and Abnormalities	Dextrocardia	1,67E-01	LRRC6	1
Cancer,Gastrointestinal Disease,Hepatic System Disease,Liver Hyperplasia/Hyperproliferation,Organismal Injury and Abnormalities,Tumor Morphology	Progressive liver metastasis	1,71E-01	KIT	1
Digestive System Development and Function,Gastrointestinal Disease,Hepatic System Development and Function,Hepatic System Disease,Inflammatory Disease,Inflammatory Response,Liver Inflammation/Hepatitis,Organ Development,Organismal Injury and Abnormalities	Experimental hepatitis	1,73E-01	NR1H4	1
Cardiac Fibrosis,Cardiovascular Disease,Organismal Injury and Abnormalities,Skeletal and Muscular Disorders	Myocardial fibrosis	1,79E-01	AR	1
Kidney Failure,Organismal Injury and Abnormalities,Renal and Urological Disease	End stage renal disease	1,79E-01	AR,ATP2C1,Calcineurin protein(s),NR1H4	4
Cardiovascular Disease,Congenital Heart Anomaly,Developmental Disorder,Organismal Injury and Abnormalities	Perimembranous ventricular septal defect	1,84E-01	SOX4	1
Cardiac Arteriopathy,Cardiovascular Disease,Organismal Injury and Abnormalities	Coronary occlusion	1,84E-01	2-arachidonoylglycerol,AR,CACNA1E,ENPP1,Vegf	5
Cell Death and Survival,Gastrointestinal Disease,Hepatic System Disease,Liver Necrosis/Cell Death,Organismal Injury and Abnormalities	Cell death of hepatocytes	1,86E-01	2-arachidonoylglycerol,AR,ERK1/2,Insulin,Jnk,JUN,NFkB (complex),NR1H4	8
Cancer,Gastrointestinal Disease,Hepatic System Disease,Hepatocellular carcinoma,Liver Hyperplasia/Hyperproliferation,Organismal Injury and Abnormalities	Hepatitis C virus-related hepatocellular carcinoma	1,88E-01	CPS1	1
Cardiac Dilation,Cardiac Enlargement,Cardiovascular Disease,Cardiovascular System Development and Function,Hereditary Disorder,Organ Morphology,Organismal Development,Organismal Injury and Abnormalities,Skeletal and Muscular Disorders	Dilated cardiomyopathy type 1B	1,96E-01	MYPN	1
Cancer,Gastrointestinal Disease,Hepatic System Disease,Hepatocellular carcinoma,Liver Hyperplasia/Hyperproliferation,Organismal Injury and Abnormalities,Tissue Morphology	Quantity of hepatocellular carcinoma	2,12E-01	JUN	1
Cancer,Gastrointestinal Disease,Hepatic System Disease,Hepatocellular carcinoma,Liver Hyperplasia/Hyperproliferation,Organismal Injury and Abnormalities	Recurrent hepatocellular carcinoma	2,16E-01	KIT	1
Cell Morphology,Glomerular Injury,Organ Morphology,Organismal Development,Organismal Injury and Abnormalities,Renal and Urological Disease,Renal and Urological System Development and Function	Effacement of pedicels	2,24E-01	GRN	1
Cancer,Gastrointestinal Disease,Hepatic System Disease,Hepatocellular carcinoma,Liver Hyperplasia/Hyperproliferation,Organismal Injury and Abnormalities	Metastatic hepatocellular carcinoma	2,26E-01	KIT,Vegf	2
Cell Death and Survival,Gastrointestinal Disease,Hepatic System Disease,Liver Necrosis/Cell Death,Organismal Injury and Abnormalities	Cell death of hepatic stellate cells	2,27E-01	2-arachidonoylglycerol,NFkB (complex)	2
Decreased Levels of Potassium,Molecular Transport	Decreased Levels of Potassium	2,28E-01	Insulin,UTP	2
Cancer,Gastrointestinal Disease,Hepatic System Disease,Hepatocellular carcinoma,Liver Hyperplasia/Hyperproliferation,Organismal Injury and Abnormalities	Hepatitis B surface antigen-negative hepatitis C virus negative hepatocellular carcinoma	2,28E-01	CPS1	1
Organismal Injury and Abnormalities,Renal and Urological Disease,Renal Damage	Acute kidney injury	2,33E-01	Alp,AR,CACNA1B	3
Cancer,Gastrointestinal Disease,Hepatic System Disease,Hepatocellular carcinoma,Liver Hyperplasia/Hyperproliferation,Organismal Injury and Abnormalities	Child-Pugh class A advanced hepatocellular carcinoma	2,38E-01	KIT,Vegf	2
Cardiovascular Disease,Congenital Heart Anomaly,Developmental Disorder,Organismal Injury and Abnormalities	Failure of heart looping	2,42E-01	SOX4	1
Cardiac Infarction,Cardiovascular Disease,Organismal Injury and Abnormalities,Skeletal and Muscular Disorders	Non-ST elevation myocardial infarction	2,56E-01	AR	1
Cardiac Dilation,Cardiac Enlargement,Cardiovascular Disease,Cardiovascular System Development and Function,Organ Morphology,Organismal Development,Organismal Injury and Abnormalities,Skeletal and Muscular Disorders	Primary dilated cardiomyopthy	2,59E-01	DPP6,MYPN	2
Cardiac Enlargement,Cardiovascular Disease,Cardiovascular System Development and Function,Cell Morphology,Organ Morphology,Organismal Development,Organismal Injury and Abnormalities,Skeletal and Muscular Disorders,Skeletal and Muscular System Development and Function,Tissue Morphology	Hypertrophy of ventricular myocytes	2,69E-01	Akt,KCND2	2
Gastrointestinal Disease,Hepatic System Disease,Liver Damage,Organismal Injury and Abnormalities	Liver Damage	2,75E-01	Alp,CPS1,IL1,Jnk,JUN,NFkB (complex),NR1H4,TNFSF11	8
Degeneration of liver,Gastrointestinal Disease,Hepatic System Disease,Organismal Injury and Abnormalities	Degeneration of liver	2,82E-01	NR1H4	1
Organismal Injury and Abnormalities,Renal and Urological Disease,Renal Damage	Injury of kidney	2,84E-01	Alp,AR,CACNA1B,GRN,Insulin	5
Cardiac Hypoplasia,Cardiovascular Disease,Developmental Disorder,Organismal Injury and Abnormalities	Hypoplasia of trabeculae carne	2,87E-01	NFATC4	1
Cancer,Gastrointestinal Disease,Hepatic System Disease,Liver Hyperplasia/Hyperproliferation,Organismal Injury and Abnormalities	Hepatocellular adenoma	2,89E-01	NR1H4,Vegf	2
Cardiac Enlargement,Cardiovascular Disease,Cardiovascular System Development and Function,Cell Morphology,Organ Morphology,Organismal Development,Organismal Injury and Abnormalities	Hypertrophy of heart cells	3,00E-01	Akt,Calcineurin protein(s),Insulin,Jnk,JUN,KCND2,NFATC4,NFkB (complex),P38 MAPK	9
Cancer,Gastrointestinal Disease,Hepatic System Disease,Hepatocellular carcinoma,Liver Hyperplasia/Hyperproliferation,Organismal Injury and Abnormalities,Tumor Morphology	Progressive hepatocellular carcinoma	3,06E-01	KIT	1
Cancer,Gastrointestinal Disease,Hepatic System Disease,Hepatocellular carcinoma,Liver Hyperplasia/Hyperproliferation,Organismal Injury and Abnormalities	Development of hepatocellular carcinoma	3,07E-01	Akt,JUN,NFkB (complex),NR1H4	4
Glomerular Injury,Immunological Disease,Inflammatory Disease,Inflammatory Response,Organismal Injury and Abnormalities,Renal and Urological Disease,Renal Inflammation,Renal Nephritis	IgA nephropathy	3,07E-01	JUN,P38 MAPK	2
Glomerular Injury,Organismal Injury and Abnormalities,Renal and Urological Disease,Renal Fibrosis	Fibrosis of kidney	3,10E-01	JUN,NR1H4	2
Kidney Failure,Organismal Injury and Abnormalities,Renal and Urological Disease	Failure of kidney	3,10E-01	Alp,AR,ATP2C1,CACNA1B,Calcineurin protein(s),NR1H4,P38 MAPK	7
Cell Death and Survival,Glomerular Injury,Organismal Injury and Abnormalities,Renal and Urological Disease,Renal Necrosis/Cell Death	Apoptosis of podocytes	3,13E-01	ERK1/2,P38 MAPK,TNFSF11,Vegf	4
Nephrosis,Organismal Injury and Abnormalities,Renal and Urological Disease	Nephrosis	3,25E-01	AR,EXOC4,P38 MAPK	3
Cancer,Gastrointestinal Disease,Hepatic System Disease,Hepatocellular carcinoma,Liver Hyperplasia/Hyperproliferation,Organismal Injury and Abnormalities	Hepatitis B virus-related hepatocellular carcinoma	3,26E-01	CPS1	1
Cell Death and Survival,Organismal Injury and Abnormalities,Renal and Urological Disease,Renal Necrosis/Cell Death	Apoptosis of kidney cells	3,30E-01	Cdc42,ERK1/2,Jnk,P38 MAPK,TNFSF11,Vegf	6
Cardiovascular Disease,Congenital Heart Anomaly,Developmental Disorder,Hereditary Disorder,Organismal Injury and Abnormalities	Double outlet right ventricle	3,37E-01	SOX4	1
Cardiac Proliferation,Cardiovascular System Development and Function,Cellular Development,Cellular Growth and Proliferation,Embryonic Development,Organ Development,Organismal Development,Skeletal and Muscular System Development and Function,Tissue Development	Proliferation of cardiomyocytes	3,41E-01	Akt,Calcineurin protein(s),ERK1/2,KIT,P38 MAPK,UTP,Vegf	7
Cancer,Gastrointestinal Disease,Hepatic System Disease,Hepatocellular carcinoma,Liver Hyperplasia/Hyperproliferation,Organismal Injury and Abnormalities	Unresectable hepatocellular carcinoma	3,47E-01	KIT,Vegf	2
Digestive System Development and Function,Gastrointestinal Disease,Hepatic System Development and Function,Hepatic System Disease,Inflammatory Disease,Inflammatory Response,Liver Inflammation/Hepatitis,Liver Steatosis,Metabolic Disease,Organ Development,Organismal Injury and Abnormalities	Nonalcoholic steatohepatitis	3,48E-01	Alp,NR1H4	2
Cardiac Arrythmia,Cardiovascular Disease,Organismal Injury and Abnormalities	Long-QT syndrome	3,49E-01	AR	1
Cardiovascular Disease,Congenital Heart Anomaly,Developmental Disorder,Organismal Injury and Abnormalities	Ventricular septal defect	3,50E-01	JUN,SOX4	2
Gastrointestinal Disease,Hepatic System Disease,Hereditary Disorder,Liver Cholestasis,Organismal Injury and Abnormalities	Progressive familial intrahepatic cholestasis type 1	3,51E-01	NR1H4	1
Cardiac Dysfunction,Cardiovascular Disease,Organismal Injury and Abnormalities	Systolic dysfunction	3,66E-01	AR,IL1	2
Cardiovascular Disease,Congenital Heart Anomaly,Developmental Disorder,Organismal Injury and Abnormalities	Congenital heart disease	3,73E-01	JUN,LRRC6,PLXND1,SOX4	4
Cell Death and Survival,Gastrointestinal Disease,Hepatic System Disease,Liver Necrosis/Cell Death,Organismal Injury and Abnormalities	Cell death of liver cell lines	3,73E-01	JUN,NFkB (complex)	2
Cardiac Arteriopathy,Cardiovascular Disease,Organismal Injury and Abnormalities	Coronary artery disease	3,79E-01	2-arachidonoylglycerol,AR,CACNA1E,Vegf	4
Bradycardia,Cardiac Arrythmia,Cardiovascular Disease,Organismal Injury and Abnormalities	Bradycardia	4,01E-01	AR	1
Cardiac Stenosis,Cardiovascular Disease,Organismal Injury and Abnormalities	Stenosis of aortic valve	4,05E-01	Alp,ATP2C1,Vegf	3
Cardiac Enlargement,Cardiovascular Disease,Cardiovascular System Development and Function,Organ Morphology,Organismal Development,Organismal Injury and Abnormalities	Enlargement of heart	4,08E-01	Akt,AR,Calcineurin protein(s),DPP6,ERK1/2,Insulin,Jnk,JUN,KCND2,MYPN,NFATC4,NFkB (complex),P38 MAPK,PGF,TG	15
Glomerular Injury,Kidney Failure,Organismal Injury and Abnormalities,Renal and Urological Disease,Renal Fibrosis	Interstitial fibrosis of kidney	4,29E-01	NR1H4	1
Increased Levels of Creatinine	Increased Levels of Creatinine	4,38E-01	GRN	1
Cardiac Infarction,Cardiovascular Disease,Organismal Injury and Abnormalities,Skeletal and Muscular Disorders	ST-elevation myocardial infarction	4,48E-01	AR	1
Cardiac Arrythmia,Cardiovascular Disease,Organismal Injury and Abnormalities,Skeletal and Muscular Disorders	Cardiac fibrillation	4,78E-01	AR,DPP6	2
Gastrointestinal Disease,Hepatic System Disease,Liver Damage,Organismal Injury and Abnormalities	Hepatic injury	4,85E-01	Jnk,NFkB (complex),NR1H4,TNFSF11	4
Organ Morphology,Organismal Development,Organismal Injury and Abnormalities,Renal and Urological Disease,Renal and Urological System Development and Function,Renal Enlargement	Nephromegaly	4,91E-01	GRN	1
Cardiac Enlargement,Cardiovascular Disease,Cardiovascular System Development and Function,Cell Morphology,Organ Morphology,Organismal Development,Organismal Injury and Abnormalities,Skeletal and Muscular Disorders,Skeletal and Muscular System Development and Function,Tissue Morphology	Hypertrophy of cardiomyocytes	5,03E-01	Akt,Calcineurin protein(s),Insulin,Jnk,KCND2,NFATC4,NFkB (complex),P38 MAPK	8
Cardiac Enlargement,Cardiovascular Disease,Cardiovascular System Development and Function,Organ Morphology,Organismal Development,Organismal Injury and Abnormalities	Hypertrophy of heart	5,08E-01	Akt,Calcineurin protein(s),ERK1/2,Insulin,Jnk,JUN,KCND2,NFATC4,NFkB (complex),P38 MAPK,PGF,TG	12
Glomerular Injury,Organismal Injury and Abnormalities,Renal and Urological Disease	Glomerulosclerosis	5,33E-01	JUN,NR1H4,P38 MAPK	3
Kidney Failure,Organismal Injury and Abnormalities,Renal and Urological Disease	Acute renal failure	5,46E-01	Alp,ATP2C1,Calcineurin protein(s)	3
Cardiac Arrythmia,Cardiovascular Disease,Organismal Injury and Abnormalities	Arrhythmia	5,53E-01	AR,CACNA1E,Calcineurin protein(s),DPP6,IL1	5
Cell Death and Survival,Gastrointestinal Disease,Hepatic System Disease,Liver Necrosis/Cell Death,Organismal Injury and Abnormalities	Apoptosis of hepatocytes	5,56E-01	ERK1/2,Insulin,Jnk,JUN,NFkB (complex),NR1H4	6
Liver Cirrhosis	Cirrhosis	5,59E-01	Alp,AR,CACNA1B,Calcineurin protein(s),IL1,NR1H4	6
Digestive System Development and Function,Hepatic System Development and Function,Liver Regeneration,Organ Morphology	Liver Regeneration	5,78E-01	NFkB (complex),NR1H4	2
Increased Levels of Alkaline Phosphatase	Increased activation of alkaline phosphatase	5,85E-01	TNFSF11	1
Cardiac Dysfunction,Cardiovascular Disease,Organismal Injury and Abnormalities	Left ventricular dysfunction	1,00E00	Akt,Alp,Calcineurin protein(s),ERK1/2,MYPN	5
Cardiac Infarction,Cardiovascular Disease,Organismal Injury and Abnormalities,Skeletal and Muscular Disorders	Myocardial infarction	1,00E00	AR,Calcineurin protein(s),NFkB (complex),Vegf	4
Cardiac Arrythmia,Cardiovascular Disease,Organismal Injury and Abnormalities,Tachycardia	Tachycardia	1,00E00	AR,IL1	2
Inflammatory Disease,Inflammatory Response,Organismal Injury and Abnormalities,Renal and Urological Disease,Renal Inflammation,Renal Nephritis	Nephritis	1,00E00	Akt,AR,Calcineurin protein(s),GRN,JUN,NFkB (complex),P38 MAPK	7
Cardiac Arrythmia,Cardiovascular Disease,Organismal Injury and Abnormalities,Skeletal and Muscular Disorders	Atrial fibrillation	1,00E00	AR	1
Cardiac Fibrosis,Cardiovascular Disease,Organismal Injury and Abnormalities	Fibrosis of heart	1,00E00	AR,Calcineurin protein(s),JUN	3
Cellular Development,Cellular Growth and Proliferation,Digestive System Development and Function,Hepatic System Development and Function,Liver Proliferation,Organ Development	Proliferation of liver cells	1,00E00	Akt,ERK1/2,IL1,Insulin,Jnk,JUN,NFkB (complex),NR1H4,Vegf	9
Glomerular Injury,Inflammatory Disease,Inflammatory Response,Organismal Injury and Abnormalities,Renal and Urological Disease,Renal Inflammation,Renal Nephritis	Glomerulonephritis	1,00E00	Akt,AR,Calcineurin protein(s),JUN,NFkB (complex),P38 MAPK	6
Cell Death and Survival,Organismal Injury and Abnormalities,Renal and Urological Disease,Renal Necrosis/Cell Death	Cell death of kidney cells	1,00E00	Akt,AR,Cdc42,ERK1/2,Insulin,Jnk,KCNB1,P38 MAPK,TNFSF11,Vegf	10
